# Supplementary material for: Perception of color emotions for single colors in red-green defective observers
Source: PeerJ. 2016 Dec 8;4:e2751. doi: 10.7717/peerj.2751 (PMC5149061; doi:10.7717/peerj.2751)
Supplement: Data S1 [file peerj-04-2751-s003.zip]

Archive with 535 entries (506 files):
- dataset_ver2/affective/
- dataset_ver2/affective/cleanliness/
- dataset_ver2/affective/cleanliness/CVD/
- dataset_ver2/affective/cleanliness/CVD/CVDsubject001_1_cleanness.txt
- dataset_ver2/affective/cleanliness/CVD/CVDsubject001_2_cleanness.txt
- dataset_ver2/affective/cleanliness/CVD/CVDsubject002_1_cleanness.txt
- dataset_ver2/affective/cleanliness/CVD/CVDsubject002_2_cleanness.txt
- dataset_ver2/affective/cleanliness/CVD/CVDsubject003_1_cleanness.txt
- dataset_ver2/affective/cleanliness/CVD/CVDsubject003_2_cleanness.txt
- dataset_ver2/affective/cleanliness/CVD/CVDsubject004_1_cleanness.txt
- dataset_ver2/affective/cleanliness/CVD/CVDsubject004_2_cleanness.txt
- dataset_ver2/affective/cleanliness/CVD/CVDsubject005_1_cleanness.txt
- dataset_ver2/affective/cleanliness/CVD/CVDsubject005_2_cleanness.txt
- dataset_ver2/affective/cleanliness/CVD/CVDsubject006_1_cleanness.txt
- dataset_ver2/affective/cleanliness/CVD/CVDsubject006_2_cleanness.txt
- dataset_ver2/affective/cleanliness/CVD/CVDsubject007_1_cleanness.txt
- dataset_ver2/affective/cleanliness/CVD/CVDsubject007_2_cleanness.txt
- dataset_ver2/affective/cleanliness/CVD/CVDsubject008_1_cleanness.txt
- dataset_ver2/affective/cleanliness/CVD/CVDsubject008_2_cleanness.txt
- dataset_ver2/affective/cleanliness/CVD/CVDsubject009_1_cleanness.txt
- dataset_ver2/affective/cleanliness/CVD/CVDsubject009_2_cleanness.txt
- dataset_ver2/affective/cleanliness/CVD/CVDsubject010_1_cleanness.txt
- dataset_ver2/affective/cleanliness/CVD/CVDsubject010_2_cleanness.txt
- dataset_ver2/affective/cleanliness/CVD/CVDsubject011_1_cleanness.txt
- dataset_ver2/affective/cleanliness/CVD/CVDsubject011_2_cleanness.txt
- dataset_ver2/affective/cleanliness/CVD/CVDsubject012_1_cleanness.txt
- dataset_ver2/affective/cleanliness/CVD/CVDsubject012_2_cleanness.txt
- dataset_ver2/affective/cleanliness/CVD/CVDsubject013_1_cleanness.txt
- dataset_ver2/affective/cleanliness/CVD/CVDsubject013_2_cleanness.txt
- dataset_ver2/affective/cleanliness/NTF/
- dataset_ver2/affective/cleanliness/NTF/NTFsubject001_1_cleanness.txt
- dataset_ver2/affective/cleanliness/NTF/NTFsubject001_2_cleanness.txt
- dataset_ver2/affective/cleanliness/NTF/NTFsubject002_1_cleanness.txt
- dataset_ver2/affective/cleanliness/NTF/NTFsubject002_2_cleanness.txt
- dataset_ver2/affective/cleanliness/NTF/NTFsubject003_1_cleanness.txt
- dataset_ver2/affective/cleanliness/NTF/NTFsubject003_2_cleanness.txt
- dataset_ver2/affective/cleanliness/NTF/NTFsubject004_1_cleanness.txt
- dataset_ver2/affective/cleanliness/NTF/NTFsubject004_2_cleanness.txt
- dataset_ver2/affective/cleanliness/NTF/NTFsubject005_1_cleanness.txt
- dataset_ver2/affective/cleanliness/NTF/NTFsubject005_2_cleanness.txt
- dataset_ver2/affective/cleanliness/NTF/NTFsubject006_1_cleanness.txt
- dataset_ver2/affective/cleanliness/NTF/NTFsubject006_2_cleanness.txt
- dataset_ver2/affective/cleanliness/NTF/NTFsubject007_1_cleanness.txt
- dataset_ver2/affective/cleanliness/NTF/NTFsubject007_2_cleanness.txt
- dataset_ver2/affective/cleanliness/NTF/NTFsubject008_1_cleanness.txt
- dataset_ver2/affective/cleanliness/NTF/NTFsubject008_2_cleanness.txt
- dataset_ver2/affective/cleanliness/NTF/NTFsubject009_1_cleanness.txt
- dataset_ver2/affective/cleanliness/NTF/NTFsubject009_2_cleanness.txt
- dataset_ver2/affective/cleanliness/NTF/NTFsubject010_1_cleanness.txt
- dataset_ver2/affective/cleanliness/NTF/NTFsubject010_2_cleanness.txt
- dataset_ver2/affective/cleanliness/NTM/
- dataset_ver2/affective/cleanliness/NTM/NTMsubject001_1_cleanness.txt
- dataset_ver2/affective/cleanliness/NTM/NTMsubject001_2_cleanness.txt
- dataset_ver2/affective/cleanliness/NTM/NTMsubject002_1_cleanness.txt
- dataset_ver2/affective/cleanliness/NTM/NTMsubject002_2_cleanness.txt
- dataset_ver2/affective/cleanliness/NTM/NTMsubject003_1_cleanness.txt
- dataset_ver2/affective/cleanliness/NTM/NTMsubject003_2_cleanness.txt
- dataset_ver2/affective/cleanliness/NTM/NTMsubject004_1_cleanness.txt
- dataset_ver2/affective/cleanliness/NTM/NTMsubject004_2_cleanness.txt
- dataset_ver2/affective/cleanliness/NTM/NTMsubject005_1_cleanness.txt
- dataset_ver2/affective/cleanliness/NTM/NTMsubject005_2_cleanness.txt
- dataset_ver2/affective/cleanliness/NTM/NTMsubject006_1_cleanness.txt
- dataset_ver2/affective/cleanliness/NTM/NTMsubject006_2_cleanness.txt
- dataset_ver2/affective/cleanliness/NTM/NTMsubject007_1_cleanness.txt
- dataset_ver2/affective/cleanliness/NTM/NTMsubject007_2_cleanness.txt
- dataset_ver2/affective/cleanliness/NTM/NTMsubject008_1_cleanness.txt
- dataset_ver2/affective/cleanliness/NTM/NTMsubject008_2_cleanness.txt
- dataset_ver2/affective/cleanliness/NTM/NTMsubject009_1_cleanness.txt
- dataset_ver2/affective/cleanliness/NTM/NTMsubject009_2_cleanness.txt
- dataset_ver2/affective/cleanliness/NTM/NTMsubject010_1_cleanness.txt
- dataset_ver2/affective/cleanliness/NTM/NTMsubject010_2_cleanness.txt
- dataset_ver2/affective/cleanliness/NTM/NTMsubject011_1_cleanness.txt
- dataset_ver2/affective/cleanliness/NTM/NTMsubject011_2_cleanness.txt
- dataset_ver2/affective/cleanliness/NTM/NTMsubject012_1_cleanness.txt
- dataset_ver2/affective/cleanliness/NTM/NTMsubject012_2_cleanness.txt
- dataset_ver2/affective/cleanliness/NTM/NTMsubject013_1_cleanness.txt
- dataset_ver2/affective/cleanliness/NTM/NTMsubject013_2_cleanness.txt
- dataset_ver2/affective/freshness/
- dataset_ver2/affective/freshness/CVD/
- dataset_ver2/affective/freshness/CVD/CVDsubject001_1_freshness.txt
- dataset_ver2/affective/freshness/CVD/CVDsubject001_2_freshness.txt
- dataset_ver2/affective/freshness/CVD/CVDsubject002_1_freshness.txt
- dataset_ver2/affective/freshness/CVD/CVDsubject002_2_freshness.txt
- dataset_ver2/affective/freshness/CVD/CVDsubject003_1_freshness.txt
- dataset_ver2/affective/freshness/CVD/CVDsubject003_2_freshness.txt
- dataset_ver2/affective/freshness/CVD/CVDsubject004_1_freshness.txt
- dataset_ver2/affective/freshness/CVD/CVDsubject004_2_freshness.txt
- dataset_ver2/affective/freshness/CVD/CVDsubject005_1_freshness.txt
- dataset_ver2/affective/freshness/CVD/CVDsubject005_2_freshness.txt
- dataset_ver2/affective/freshness/CVD/CVDsubject006_1_freshness.txt
- dataset_ver2/affective/freshness/CVD/CVDsubject006_2_freshness.txt
- dataset_ver2/affective/freshness/CVD/CVDsubject007_1_freshness.txt
- dataset_ver2/affective/freshness/CVD/CVDsubject007_2_freshness.txt
- dataset_ver2/affective/freshness/CVD/CVDsubject008_1_freshness.txt
- dataset_ver2/affective/freshness/CVD/CVDsubject008_2_freshness.txt
- dataset_ver2/affective/freshness/CVD/CVDsubject009_1_freshness.txt
- dataset_ver2/affective/freshness/CVD/CVDsubject009_2_freshness.txt
- dataset_ver2/affective/freshness/CVD/CVDsubject010_1_freshness.txt
- dataset_ver2/affective/freshness/CVD/CVDsubject010_2_freshness.txt
- dataset_ver2/affective/freshness/CVD/CVDsubject011_1_freshness.txt
- dataset_ver2/affective/freshness/CVD/CVDsubject011_2_freshness.txt
- dataset_ver2/affective/freshness/CVD/CVDsubject012_1_freshness.txt
- dataset_ver2/affective/freshness/CVD/CVDsubject012_2_freshness.txt
- dataset_ver2/affective/freshness/CVD/CVDsubject013_1_freshness.txt
- dataset_ver2/affective/freshness/CVD/CVDsubject013_2_freshness.txt
- dataset_ver2/affective/freshness/NTF/
- dataset_ver2/affective/freshness/NTF/NTFsubject001_1_freshness.txt
- dataset_ver2/affective/freshness/NTF/NTFsubject001_2_freshness.txt
- dataset_ver2/affective/freshness/NTF/NTFsubject002_1_freshness.txt
- dataset_ver2/affective/freshness/NTF/NTFsubject002_2_freshness.txt
- dataset_ver2/affective/freshness/NTF/NTFsubject003_1_freshness.txt
- dataset_ver2/affective/freshness/NTF/NTFsubject003_2_freshness.txt
- dataset_ver2/affective/freshness/NTF/NTFsubject004_1_freshness.txt
- dataset_ver2/affective/freshness/NTF/NTFsubject004_2_freshness.txt
- dataset_ver2/affective/freshness/NTF/NTFsubject005_1_freshness.txt
- dataset_ver2/affective/freshness/NTF/NTFsubject005_2_freshness.txt
- dataset_ver2/affective/freshness/NTF/NTFsubject006_1_freshness.txt
- dataset_ver2/affective/freshness/NTF/NTFsubject006_2_freshness.txt
- dataset_ver2/affective/freshness/NTF/NTFsubject007_1_freshness.txt
- dataset_ver2/affective/freshness/NTF/NTFsubject007_2_freshness.txt
- dataset_ver2/affective/freshness/NTF/NTFsubject008_1_freshness.txt
- dataset_ver2/affective/freshness/NTF/NTFsubject008_2_freshness.txt
- dataset_ver2/affective/freshness/NTF/NTFsubject009_1_freshness.txt
- dataset_ver2/affective/freshness/NTF/NTFsubject009_2_freshness.txt
- dataset_ver2/affective/freshness/NTF/NTFsubject010_1_freshness.txt
- dataset_ver2/affective/freshness/NTF/NTFsubject010_2_freshness.txt
- dataset_ver2/affective/freshness/NTM/
- dataset_ver2/affective/freshness/NTM/NTMsubject001_1_freshness.txt
- dataset_ver2/affective/freshness/NTM/NTMsubject001_2_freshness.txt
- dataset_ver2/affective/freshness/NTM/NTMsubject002_1_freshness.txt
- dataset_ver2/affective/freshness/NTM/NTMsubject002_2_freshness.txt
- dataset_ver2/affective/freshness/NTM/NTMsubject003_1_freshness.txt
- dataset_ver2/affective/freshness/NTM/NTMsubject003_2_freshness.txt
- dataset_ver2/affective/freshness/NTM/NTMsubject004_1_freshness.txt
- dataset_ver2/affective/freshness/NTM/NTMsubject004_2_freshness.txt
- dataset_ver2/affective/freshness/NTM/NTMsubject005_1_freshness.txt
- dataset_ver2/affective/freshness/NTM/NTMsubject005_2_freshness.txt
- dataset_ver2/affective/freshness/NTM/NTMsubject006_1_freshness.txt
- dataset_ver2/affective/freshness/NTM/NTMsubject006_2_freshness.txt
- dataset_ver2/affective/freshness/NTM/NTMsubject007_1_freshness.txt
- dataset_ver2/affective/freshness/NTM/NTMsubject007_2_freshness.txt
- dataset_ver2/affective/freshness/NTM/NTMsubject008_1_freshness.txt
- dataset_ver2/affective/freshness/NTM/NTMsubject008_2_freshness.txt
- dataset_ver2/affective/freshness/NTM/NTMsubject009_1_freshness.txt
- dataset_ver2/affective/freshness/NTM/NTMsubject009_2_freshness.txt
- dataset_ver2/affective/freshness/NTM/NTMsubject010_1_freshness.txt
- dataset_ver2/affective/freshness/NTM/NTMsubject010_2_freshness.txt
- dataset_ver2/affective/freshness/NTM/NTMsubject011_1_freshness.txt
- dataset_ver2/affective/freshness/NTM/NTMsubject011_2_freshness.txt
- dataset_ver2/affective/freshness/NTM/NTMsubject012_1_freshness.txt
- dataset_ver2/affective/freshness/NTM/NTMsubject012_2_freshness.txt
- dataset_ver2/affective/freshness/NTM/NTMsubject013_1_freshness.txt
- dataset_ver2/affective/freshness/NTM/NTMsubject013_2_freshness.txt
- dataset_ver2/affective/hardness/
- dataset_ver2/affective/hardness/CVD/
- dataset_ver2/affective/hardness/CVD/CVDsubject001_1_hardness.txt
- dataset_ver2/affective/hardness/CVD/CVDsubject001_2_hardness.txt
- dataset_ver2/affective/hardness/CVD/CVDsubject002_1_hardness.txt
- dataset_ver2/affective/hardness/CVD/CVDsubject002_2_hardness.txt
- dataset_ver2/affective/hardness/CVD/CVDsubject003_1_hardness.txt
- dataset_ver2/affective/hardness/CVD/CVDsubject003_2_hardness.txt
- dataset_ver2/affective/hardness/CVD/CVDsubject004_1_hardness.txt
- dataset_ver2/affective/hardness/CVD/CVDsubject004_2_hardness.txt
- dataset_ver2/affective/hardness/CVD/CVDsubject005_1_hardness.txt
- dataset_ver2/affective/hardness/CVD/CVDsubject005_2_hardness.txt
- dataset_ver2/affective/hardness/CVD/CVDsubject006_1_hardness.txt
- dataset_ver2/affective/hardness/CVD/CVDsubject006_2_hardness.txt
- dataset_ver2/affective/hardness/CVD/CVDsubject007_1_hardness.txt
- dataset_ver2/affective/hardness/CVD/CVDsubject007_2_hardness.txt
- dataset_ver2/affective/hardness/CVD/CVDsubject008_1_hardness.txt
- dataset_ver2/affective/hardness/CVD/CVDsubject008_2_hardness.txt
- dataset_ver2/affective/hardness/CVD/CVDsubject009_1_hardness.txt
- dataset_ver2/affective/hardness/CVD/CVDsubject009_2_hardness.txt
- dataset_ver2/affective/hardness/CVD/CVDsubject010_1_hardness.txt
- dataset_ver2/affective/hardness/CVD/CVDsubject010_2_hardness.txt
- dataset_ver2/affective/hardness/CVD/CVDsubject011_1_hardness.txt
- dataset_ver2/affective/hardness/CVD/CVDsubject011_2_hardness.txt
- dataset_ver2/affective/hardness/CVD/CVDsubject012_1_hardness.txt
- dataset_ver2/affective/hardness/CVD/CVDsubject012_2_hardness.txt
- dataset_ver2/affective/hardness/CVD/CVDsubject013_1_hardness.txt
- dataset_ver2/affective/hardness/CVD/CVDsubject013_2_hardness.txt
- dataset_ver2/affective/hardness/NTF/
- dataset_ver2/affective/hardness/NTF/NTFsubject001_1_hardness.txt
- dataset_ver2/affective/hardness/NTF/NTFsubject001_2_hardness.txt
- dataset_ver2/affective/hardness/NTF/NTFsubject002_1_hardness.txt
- dataset_ver2/affective/hardness/NTF/NTFsubject002_2_hardness.txt
- dataset_ver2/affective/hardness/NTF/NTFsubject003_1_hardness.txt
- dataset_ver2/affective/hardness/NTF/NTFsubject003_2_hardness.txt
- dataset_ver2/affective/hardness/NTF/NTFsubject004_1_hardness.txt
- dataset_ver2/affective/hardness/NTF/NTFsubject004_2_hardness.txt
- dataset_ver2/affective/hardness/NTF/NTFsubject005_1_hardness.txt
- dataset_ver2/affective/hardness/NTF/NTFsubject005_2_hardness.txt
- dataset_ver2/affective/hardness/NTF/NTFsubject006_1_hardness.txt
- dataset_ver2/affective/hardness/NTF/NTFsubject006_2_hardness.txt
- dataset_ver2/affective/hardness/NTF/NTFsubject007_1_hardness.txt
- dataset_ver2/affective/hardness/NTF/NTFsubject007_2_hardness.txt
- dataset_ver2/affective/hardness/NTF/NTFsubject008_1_hardness.txt
- dataset_ver2/affective/hardness/NTF/NTFsubject008_2_hardness.txt
- dataset_ver2/affective/hardness/NTF/NTFsubject009_1_hardness.txt
- dataset_ver2/affective/hardness/NTF/NTFsubject009_2_hardness.txt
- dataset_ver2/affective/hardness/NTF/NTFsubject010_1_hardness.txt
- dataset_ver2/affective/hardness/NTF/NTFsubject010_2_hardness.txt
- dataset_ver2/affective/hardness/NTM/
- dataset_ver2/affective/hardness/NTM/NTMsubject001_1_hardness.txt
- dataset_ver2/affective/hardness/NTM/NTMsubject001_2_hardness.txt
- dataset_ver2/affective/hardness/NTM/NTMsubject002_1_hardness.txt
- dataset_ver2/affective/hardness/NTM/NTMsubject002_2_hardness.txt
- dataset_ver2/affective/hardness/NTM/NTMsubject003_1_hardness.txt
- dataset_ver2/affective/hardness/NTM/NTMsubject003_2_hardness.txt
- dataset_ver2/affective/hardness/NTM/NTMsubject004_1_hardness.txt
- dataset_ver2/affective/hardness/NTM/NTMsubject004_2_hardness.txt
- dataset_ver2/affective/hardness/NTM/NTMsubject005_1_hardness.txt
- dataset_ver2/affective/hardness/NTM/NTMsubject005_2_hardness.txt
- dataset_ver2/affective/hardness/NTM/NTMsubject006_1_hardness.txt
- dataset_ver2/affective/hardness/NTM/NTMsubject006_2_hardness.txt
- dataset_ver2/affective/hardness/NTM/NTMsubject007_1_hardness.txt
- dataset_ver2/affective/hardness/NTM/NTMsubject007_2_hardness.txt
- dataset_ver2/affective/hardness/NTM/NTMsubject008_1_hardness.txt
- dataset_ver2/affective/hardness/NTM/NTMsubject008_2_hardness.txt
- dataset_ver2/affective/hardness/NTM/NTMsubject009_1_hardness.txt
- dataset_ver2/affective/hardness/NTM/NTMsubject009_2_hardness.txt
- dataset_ver2/affective/hardness/NTM/NTMsubject010_1_hardness.txt
- dataset_ver2/affective/hardness/NTM/NTMsubject010_2_hardness.txt
- dataset_ver2/affective/hardness/NTM/NTMsubject011_1_hardness.txt
- dataset_ver2/affective/hardness/NTM/NTMsubject011_2_hardness.txt
- dataset_ver2/affective/hardness/NTM/NTMsubject012_1_hardness.txt
- dataset_ver2/affective/hardness/NTM/NTMsubject012_2_hardness.txt
- dataset_ver2/affective/hardness/NTM/NTMsubject013_1_hardness.txt
- dataset_ver2/affective/hardness/NTM/NTMsubject013_2_hardness.txt
- dataset_ver2/affective/preference/
- dataset_ver2/affective/preference/CVD/
- dataset_ver2/affective/preference/CVD/CVDsubject001_1_preference.txt
- dataset_ver2/affective/preference/CVD/CVDsubject001_2_preference.txt
- dataset_ver2/affective/preference/CVD/CVDsubject002_1_preference.txt
- dataset_ver2/affective/preference/CVD/CVDsubject002_2_preference.txt
- dataset_ver2/affective/preference/CVD/CVDsubject003_1_preference.txt
- dataset_ver2/affective/preference/CVD/CVDsubject003_2_preference.txt
- dataset_ver2/affective/preference/CVD/CVDsubject004_1_preference.txt
- dataset_ver2/affective/preference/CVD/CVDsubject004_2_preference.txt
- dataset_ver2/affective/preference/CVD/CVDsubject005_1_preference.txt
- dataset_ver2/affective/preference/CVD/CVDsubject005_2_preference.txt
- dataset_ver2/affective/preference/CVD/CVDsubject006_1_preference.txt
- dataset_ver2/affective/preference/CVD/CVDsubject006_2_preference.txt
- dataset_ver2/affective/preference/CVD/CVDsubject007_1_preference.txt
- dataset_ver2/affective/preference/CVD/CVDsubject007_2_preference.txt
- dataset_ver2/affective/preference/CVD/CVDsubject008_1_preference.txt
- dataset_ver2/affective/preference/CVD/CVDsubject008_2_preference.txt
- dataset_ver2/affective/preference/CVD/CVDsubject009_1_preference.txt
- dataset_ver2/affective/preference/CVD/CVDsubject009_2_preference.txt
- dataset_ver2/affective/preference/CVD/CVDsubject010_1_preference.txt
- dataset_ver2/affective/preference/CVD/CVDsubject010_2_preference.txt
- dataset_ver2/affective/preference/CVD/CVDsubject011_1_preference.txt
- dataset_ver2/affective/preference/CVD/CVDsubject011_2_preference.txt
- dataset_ver2/affective/preference/CVD/CVDsubject012_1_preference.txt
- dataset_ver2/affective/preference/CVD/CVDsubject012_2_preference.txt
- dataset_ver2/affective/preference/CVD/CVDsubject013_1_preference.txt
- dataset_ver2/affective/preference/CVD/CVDsubject013_2_preference.txt
- dataset_ver2/affective/preference/NTF/
- dataset_ver2/affective/preference/NTF/NTFsubject001_1_preference.txt
- dataset_ver2/affective/preference/NTF/NTFsubject001_2_preference.txt
- dataset_ver2/affective/preference/NTF/NTFsubject002_1_preference.txt
- dataset_ver2/affective/preference/NTF/NTFsubject002_2_preference.txt
- dataset_ver2/affective/preference/NTF/NTFsubject003_1_preference.txt
- dataset_ver2/affective/preference/NTF/NTFsubject003_2_preference.txt
- dataset_ver2/affective/preference/NTF/NTFsubject004_1_preference.txt
- dataset_ver2/affective/preference/NTF/NTFsubject004_2_preference.txt
- dataset_ver2/affective/preference/NTF/NTFsubject005_1_preference.txt
- dataset_ver2/affective/preference/NTF/NTFsubject005_2_preference.txt
- dataset_ver2/affective/preference/NTF/NTFsubject006_1_preference.txt
- dataset_ver2/affective/preference/NTF/NTFsubject006_2_preference.txt
- dataset_ver2/affective/preference/NTF/NTFsubject007_1_preference.txt
- dataset_ver2/affective/preference/NTF/NTFsubject007_2_preference.txt
- dataset_ver2/affective/preference/NTF/NTFsubject008_1_preference.txt
- dataset_ver2/affective/preference/NTF/NTFsubject008_2_preference.txt
- dataset_ver2/affective/preference/NTF/NTFsubject009_1_preference.txt
- dataset_ver2/affective/preference/NTF/NTFsubject009_2_preference.txt
- dataset_ver2/affective/preference/NTF/NTFsubject010_1_preference.txt
- dataset_ver2/affective/preference/NTF/NTFsubject010_2_preference.txt
- dataset_ver2/affective/preference/NTM/
- dataset_ver2/affective/preference/NTM/NTMsubject001_1_preference.txt
- dataset_ver2/affective/preference/NTM/NTMsubject001_2_preference.txt
- dataset_ver2/affective/preference/NTM/NTMsubject002_1_preference.txt
- dataset_ver2/affective/preference/NTM/NTMsubject002_2_preference.txt
- dataset_ver2/affective/preference/NTM/NTMsubject003_1_preference.txt
- dataset_ver2/affective/preference/NTM/NTMsubject003_2_preference.txt
- dataset_ver2/affective/preference/NTM/NTMsubject004_1_preference.txt
- dataset_ver2/affective/preference/NTM/NTMsubject004_2_preference.txt
- dataset_ver2/affective/preference/NTM/NTMsubject005_1_preference.txt
- dataset_ver2/affective/preference/NTM/NTMsubject005_2_preference.txt
- dataset_ver2/affective/preference/NTM/NTMsubject006_1_preference.txt
- dataset_ver2/affective/preference/NTM/NTMsubject006_2_preference.txt
- dataset_ver2/affective/preference/NTM/NTMsubject007_1_preference.txt
- dataset_ver2/affective/preference/NTM/NTMsubject007_2_preference.txt
- dataset_ver2/affective/preference/NTM/NTMsubject008_1_preference.txt
- dataset_ver2/affective/preference/NTM/NTMsubject008_2_preference.txt
- dataset_ver2/affective/preference/NTM/NTMsubject009_1_preference.txt
- dataset_ver2/affective/preference/NTM/NTMsubject009_2_preference.txt
- dataset_ver2/affective/preference/NTM/NTMsubject010_1_preference.txt
- dataset_ver2/affective/preference/NTM/NTMsubject010_2_preference.txt
- dataset_ver2/affective/preference/NTM/NTMsubject011_1_preference.txt
[truncated: 235 more entries]
