# Supplementary material for: Perception of color emotions for single colors in red-green defective observers
Source: PeerJ. 2016 Dec 8;4:e2751. doi: 10.7717/peerj.2751 (PMC5149061; doi:10.7717/peerj.2751)
Supplement: Data S1 [file peerj-04-2751-s003.zip › dataset_ver2/affective/cleanliness/CVD/CVDsubject001_1_cleanness.txt]

00	04.17	4259
03	08.81	1433
08	06.15	1551
26	04.17	1265
10	07.72	1934
30	08.06	1883
28	08.72	2100
23	04.06	1400
24	00.86	1468
12	07.61	4165
27	05.90	2600
04	09.63	1621
21	00.26	1683
11	09.79	2391
13	06.37	1485
01	04.43	2229
16	03.23	3515
14	06.72	3237
18	04.48	2050
05	05.83	3916
29	03.88	4154
06	08.83	1669
31	08.44	2664
19	04.66	1483
17	01.21	4928
09	07.35	1835
22	03.45	1969
25	01.06	1536
15	08.32	1374
02	06.77	1351
07	08.48	1432
20	03.41	1478
