# Supplementary material for: Perception of color emotions for single colors in red-green defective observers
Source: PeerJ. 2016 Dec 8;4:e2751. doi: 10.7717/peerj.2751 (PMC5149061; doi:10.7717/peerj.2751)
Supplement: Data S1 [file peerj-04-2751-s003.zip › dataset_ver2/affective/cleanliness/CVD/CVDsubject001_2_cleanness.txt]

26	03.25	2021
17	02.17	1268
06	05.59	1445
20	02.59	1872
08	03.03	1520
11	07.70	1384
28	06.70	1101
14	05.32	1683
30	06.79	1534
18	03.28	1216
07	08.05	1945
24	02.86	1728
05	05.65	1534
25	02.63	1342
19	05.61	2190
00	04.43	3266
10	06.46	1884
16	03.19	2131
23	04.30	2347
21	01.15	1838
22	02.65	1294
09	06.55	2117
04	06.10	1567
31	07.55	2928
12	05.48	2440
03	08.90	2998
27	06.37	1880
01	05.68	1825
02	06.99	1676
13	04.21	2334
29	06.01	3068
15	07.92	1534
