# Supplementary material for: Perception of color emotions for single colors in red-green defective observers
Source: PeerJ. 2016 Dec 8;4:e2751. doi: 10.7717/peerj.2751 (PMC5149061; doi:10.7717/peerj.2751)
Supplement: Data S1 [file peerj-04-2751-s003.zip › dataset_ver2/affective/cleanliness/CVD/CVDsubject002_1_cleanness.txt]

21	00.50	8209
24	00.23	8720
19	02.17	5233
17	01.50	2563
04	07.19	4100
07	08.01	4372
27	04.72	10510
18	04.81	4458
30	05.68	2352
20	02.35	6641
01	02.86	4458
23	04.23	6739
22	05.81	3169
09	03.08	4458
14	07.23	3362
26	05.65	3090
25	00.15	3634
06	09.61	3934
28	04.68	4013
16	01.48	5420
15	04.23	3572
02	06.26	3241
29	04.61	4225
13	03.70	4583
12	05.79	10918
10	08.30	5053
05	04.70	4140
31	04.93	2937
11	09.50	4033
03	06.97	9803
00	04.25	4474
08	03.35	5241
