# Supplementary material for: Perception of color emotions for single colors in red-green defective observers
Source: PeerJ. 2016 Dec 8;4:e2751. doi: 10.7717/peerj.2751 (PMC5149061; doi:10.7717/peerj.2751)
Supplement: Data S1 [file peerj-04-2751-s003.zip › dataset_ver2/affective/cleanliness/CVD/CVDsubject002_2_cleanness.txt]

09	04.28	5816
12	06.10	3689
18	04.28	10289
31	06.29	2399
11	06.97	4784
28	02.74	10135
30	05.30	3816
01	02.61	6388
27	05.61	5184
25	01.55	6300
06	05.83	8922
03	09.08	4127
13	03.94	4377
24	02.23	3134
02	05.85	3414
14	04.37	2316
22	04.41	4894
00	04.01	5963
23	04.86	4069
05	04.95	3484
29	04.55	4268
08	04.03	2819
07	07.97	3816
04	07.88	3039
15	03.88	7229
19	03.34	3785
20	04.55	3767
17	03.06	4168
26	05.10	6190
21	01.86	5951
16	01.46	4426
10	06.97	3110
