# Supplementary material for: Perception of color emotions for single colors in red-green defective observers
Source: PeerJ. 2016 Dec 8;4:e2751. doi: 10.7717/peerj.2751 (PMC5149061; doi:10.7717/peerj.2751)
Supplement: Data S1 [file peerj-04-2751-s003.zip › dataset_ver2/affective/cleanliness/CVD/CVDsubject003_1_cleanness.txt]

23	08.50	9964
20	09.06	4582
19	07.85	6956
24	06.06	8650
30	06.66	5698
16	03.50	5008
25	02.34	8007
14	03.99	3672
06	04.55	4498
17	01.03	5834
09	00.46	5450
27	09.05	6073
01	07.05	5380
12	02.61	5911
07	08.94	4382
00	06.23	7954
15	06.05	6137
13	00.54	9788
31	04.95	1163
04	04.50	4156
29	04.35	5149
08	01.10	6563
21	08.59	5145
28	04.55	4196
11	07.54	3573
26	07.30	8211
22	09.01	4996
02	05.55	4658
05	04.48	3172
18	06.85	3759
10	03.85	3380
03	10.00	3413
