# Supplementary material for: Perception of color emotions for single colors in red-green defective observers
Source: PeerJ. 2016 Dec 8;4:e2751. doi: 10.7717/peerj.2751 (PMC5149061; doi:10.7717/peerj.2751)
Supplement: Data S1 [file peerj-04-2751-s003.zip › dataset_ver2/affective/cleanliness/CVD/CVDsubject003_2_cleanness.txt]

27	07.54	5576
31	06.00	1764
20	09.14	4275
15	07.08	7775
00	06.12	3593
29	04.03	2634
28	04.46	2532
13	01.65	3892
09	01.45	4179
25	01.63	3151
23	06.83	2254
02	06.19	2208
30	04.55	3267
06	06.59	2851
22	09.06	3881
14	04.55	4593
18	06.86	3351
07	08.06	4230
19	06.57	3233
04	02.88	3347
03	10.00	2803
26	03.55	3201
10	03.97	2585
21	09.46	5581
24	04.05	3395
01	04.43	3005
08	01.30	2783
17	03.28	4140
12	02.03	2601
05	04.03	2851
16	06.95	2544
11	08.45	4510
