# Supplementary material for: Perception of color emotions for single colors in red-green defective observers
Source: PeerJ. 2016 Dec 8;4:e2751. doi: 10.7717/peerj.2751 (PMC5149061; doi:10.7717/peerj.2751)
Supplement: Data S1 [file peerj-04-2751-s003.zip › dataset_ver2/affective/cleanliness/CVD/CVDsubject004_1_cleanness.txt]

04	00.00	4315
23	00.74	5646
22	06.01	7484
07	03.35	4645
28	04.54	8119
26	04.50	4267
18	00.00	2865
03	05.30	5993
25	06.41	2962
12	05.00	6576
20	02.75	3977
08	05.00	2717
13	05.75	5677
16	00.00	2875
02	05.43	7233
19	00.00	3099
21	05.52	3657
15	07.01	3985
29	04.19	3565
24	01.83	5323
09	05.28	3301
17	05.46	3963
10	02.39	4220
11	03.06	3757
27	08.41	8718
00	01.21	3900
30	03.83	2521
05	10.00	5762
14	08.88	3629
01	00.00	3200
31	04.01	4606
06	00.72	5513
