# Supplementary material for: Perception of color emotions for single colors in red-green defective observers
Source: PeerJ. 2016 Dec 8;4:e2751. doi: 10.7717/peerj.2751 (PMC5149061; doi:10.7717/peerj.2751)
Supplement: Data S1 [file peerj-04-2751-s003.zip › dataset_ver2/affective/cleanliness/CVD/CVDsubject004_2_cleanness.txt]

25	03.25	3591
01	06.32	2634
27	06.34	2648
31	04.06	1997
18	02.28	1671
02	00.00	3102
28	03.94	1574
08	05.00	2397
04	00.00	2124
14	06.59	2776
07	01.55	2910
15	03.15	4809
05	06.77	2632
13	04.50	4806
26	06.97	5165
16	00.00	5070
12	04.39	5077
22	05.94	5460
10	02.19	2646
19	00.92	4546
21	05.43	4808
11	01.21	4235
29	03.65	4380
20	06.19	6996
03	00.00	2741
24	04.03	2737
23	05.34	9693
17	05.68	3095
00	00.00	2386
09	03.81	1791
06	02.12	2733
30	03.63	3196
