# Supplementary material for: Perception of color emotions for single colors in red-green defective observers
Source: PeerJ. 2016 Dec 8;4:e2751. doi: 10.7717/peerj.2751 (PMC5149061; doi:10.7717/peerj.2751)
Supplement: Data S1 [file peerj-04-2751-s003.zip › dataset_ver2/affective/cleanliness/CVD/CVDsubject005_1_cleanness.txt]

02	05.01	17809
05	04.35	4765
15	05.15	8566
18	04.65	15374
30	05.77	4306
19	05.50	12266
00	05.46	7391
13	03.55	4580
21	01.61	5174
28	05.85	3437
06	05.85	2789
25	00.94	3338
11	06.30	2650
09	03.79	1951
14	03.48	2289
29	03.25	2204
08	04.92	6610
04	05.55	2275
16	06.03	2483
31	08.41	1227
20	05.45	6891
23	06.26	2857
07	08.06	3613
22	05.92	2604
27	07.08	2281
12	05.06	3814
01	05.10	8555
10	05.85	1733
17	04.19	7562
03	08.75	2776
26	06.34	1967
24	05.34	2454
