# Supplementary material for: Perception of color emotions for single colors in red-green defective observers
Source: PeerJ. 2016 Dec 8;4:e2751. doi: 10.7717/peerj.2751 (PMC5149061; doi:10.7717/peerj.2751)
Supplement: Data S1 [file peerj-04-2751-s003.zip › dataset_ver2/affective/cleanliness/CVD/CVDsubject005_2_cleanness.txt]

03	06.30	1516
08	04.35	3810
00	05.54	1433
22	06.28	1449
23	06.70	1206
01	04.61	2162
24	05.03	3603
16	04.43	1750
30	07.50	2393
27	07.54	1400
09	04.61	1518
10	04.65	4814
15	05.46	2372
12	04.41	1694
28	07.06	1323
31	08.67	1415
07	08.17	1251
19	06.65	2438
06	04.90	8183
18	05.25	1599
25	01.59	1325
21	01.85	3436
13	04.19	2999
17	04.57	2020
20	05.35	1451
02	06.10	1392
05	04.81	1411
29	04.61	4568
11	06.68	2723
26	05.26	8971
04	05.45	2499
14	04.59	1573
