# Supplementary material for: Perception of color emotions for single colors in red-green defective observers
Source: PeerJ. 2016 Dec 8;4:e2751. doi: 10.7717/peerj.2751 (PMC5149061; doi:10.7717/peerj.2751)
Supplement: Data S1 [file peerj-04-2751-s003.zip › dataset_ver2/affective/cleanliness/CVD/CVDsubject006_1_cleanness.txt]

10	05.50	2786
21	04.10	2188
18	06.12	1599
27	08.19	2810
07	09.05	2262
05	03.39	2028
19	07.26	2001
23	07.26	2221
04	02.66	2820
00	05.00	1903
03	07.34	1799
02	05.00	2100
12	03.88	3560
25	01.30	2479
11	07.32	1777
16	03.63	3184
09	03.08	1936
01	02.99	1832
08	05.00	0966
14	05.23	2527
24	05.00	3394
28	05.72	2167
06	05.28	3721
15	07.43	2050
31	05.71	2477
13	04.01	2108
17	03.99	1787
26	05.86	1466
22	05.86	1712
29	03.95	2769
30	05.94	1385
20	04.26	1628
