# Supplementary material for: Perception of color emotions for single colors in red-green defective observers
Source: PeerJ. 2016 Dec 8;4:e2751. doi: 10.7717/peerj.2751 (PMC5149061; doi:10.7717/peerj.2751)
Supplement: Data S1 [file peerj-04-2751-s003.zip › dataset_ver2/affective/cleanliness/CVD/CVDsubject006_2_cleanness.txt]

15	06.21	3140
21	03.39	1450
04	02.85	2752
23	05.92	1788
25	02.88	2983
30	05.72	1651
28	05.34	2324
22	05.00	3151
00	05.00	3980
05	04.72	1467
10	05.08	2145
19	05.70	2108
31	04.76	2819
20	04.66	1594
08	03.37	1600
06	05.83	1574
26	06.12	1717
13	04.35	1562
11	08.15	1633
03	07.97	2572
17	04.46	2269
18	06.08	1585
24	05.15	2752
14	05.15	1546
01	05.00	2399
02	06.10	2656
29	05.15	3162
12	05.15	1738
07	07.57	1900
09	04.61	2456
16	04.66	4880
27	05.85	1738
