# Supplementary material for: Perception of color emotions for single colors in red-green defective observers
Source: PeerJ. 2016 Dec 8;4:e2751. doi: 10.7717/peerj.2751 (PMC5149061; doi:10.7717/peerj.2751)
Supplement: Data S1 [file peerj-04-2751-s003.zip › dataset_ver2/affective/cleanliness/CVD/CVDsubject007_1_cleanness.txt]

02	03.81	9172
07	07.17	3514
06	04.14	2980
31	05.30	2504
15	06.17	2671
25	00.00	3793
01	01.70	2193
00	00.77	2269
13	00.00	2525
12	00.00	1672
04	02.63	3441
27	08.55	2797
28	06.19	1985
24	02.05	2163
10	04.15	2859
21	00.30	1934
11	06.35	2117
20	03.26	1397
05	02.52	2074
16	03.50	1833
19	05.70	3331
30	07.32	2462
29	02.79	5911
22	03.54	2002
18	03.21	1983
09	00.85	2393
08	00.00	1429
14	02.08	1428
03	10.00	2708
17	01.10	3239
23	03.68	1776
26	03.52	1267
