# Supplementary material for: Perception of color emotions for single colors in red-green defective observers
Source: PeerJ. 2016 Dec 8;4:e2751. doi: 10.7717/peerj.2751 (PMC5149061; doi:10.7717/peerj.2751)
Supplement: Data S1 [file peerj-04-2751-s003.zip › dataset_ver2/affective/cleanliness/CVD/CVDsubject007_2_cleanness.txt]

15	06.41	5524
12	00.50	1064
11	05.85	1149
26	05.30	1743
05	03.28	1049
13	02.59	1793
09	02.55	1685
10	05.59	1751
03	10.00	1290
17	04.23	1368
22	05.86	1108
21	03.65	0888
08	00.00	1101
24	01.41	1202
00	01.99	1422
28	05.63	3299
20	02.17	1601
02	05.77	1266
31	08.11	2565
25	02.66	1209
16	03.57	1161
14	04.52	1262
07	09.15	1649
29	08.57	1351
19	06.52	2616
27	06.35	1110
06	05.97	1911
01	04.01	2603
04	01.41	2485
30	06.52	1458
18	03.32	1402
23	06.46	3631
