# Supplementary material for: Perception of color emotions for single colors in red-green defective observers
Source: PeerJ. 2016 Dec 8;4:e2751. doi: 10.7717/peerj.2751 (PMC5149061; doi:10.7717/peerj.2751)
Supplement: Data S1 [file peerj-04-2751-s003.zip › dataset_ver2/affective/cleanliness/CVD/CVDsubject008_1_cleanness.txt]

02	06.06	3795
27	07.21	1326
25	02.17	2552
20	04.65	4645
24	03.70	2059
11	06.14	2759
09	04.28	2122
31	07.41	3666
01	04.74	2618
28	04.26	2803
05	04.10	2397
16	05.86	2735
12	04.83	5779
07	06.90	2338
06	06.01	2122
18	05.79	4612
21	02.52	3679
26	04.66	2272
08	03.74	4692
03	08.37	2572
22	05.65	2515
19	05.37	3333
00	05.97	2716
04	05.94	3629
14	05.70	1624
30	07.06	3033
29	04.01	3947
23	07.90	2918
10	04.37	2847
15	07.12	3187
17	04.10	1679
13	02.55	2452
