# Supplementary material for: Perception of color emotions for single colors in red-green defective observers
Source: PeerJ. 2016 Dec 8;4:e2751. doi: 10.7717/peerj.2751 (PMC5149061; doi:10.7717/peerj.2751)
Supplement: Data S1 [file peerj-04-2751-s003.zip › dataset_ver2/affective/cleanliness/CVD/CVDsubject008_2_cleanness.txt]

28	04.74	4195
09	02.97	2702
14	06.65	1543
00	05.70	2361
21	02.39	2073
30	06.21	2715
24	03.85	2703
20	03.12	1857
26	05.74	2272
31	07.83	2305
17	04.34	1744
27	06.95	3682
12	03.34	2653
10	04.75	3631
02	05.54	2669
29	02.63	1810
18	05.43	5704
22	06.79	1575
13	03.39	2169
16	05.52	4297
15	06.77	2021
11	08.17	1606
08	02.35	2608
07	06.92	3049
03	08.37	2999
06	06.03	2502
04	05.85	2835
01	05.25	3849
19	08.25	2987
25	01.83	4012
05	04.19	3899
23	07.63	2040
