# Supplementary material for: Perception of color emotions for single colors in red-green defective observers
Source: PeerJ. 2016 Dec 8;4:e2751. doi: 10.7717/peerj.2751 (PMC5149061; doi:10.7717/peerj.2751)
Supplement: Data S1 [file peerj-04-2751-s003.zip › dataset_ver2/affective/cleanliness/CVD/CVDsubject009_1_cleanness.txt]

11	08.99	5173
30	05.65	2768
29	03.54	3314
20	05.61	3589
21	03.41	1627
10	02.61	4479
17	03.68	1459
12	01.59	2491
04	01.99	3850
16	04.79	2501
03	04.72	2171
23	05.19	2820
05	00.14	2985
19	05.15	2289
14	05.08	2056
15	07.97	2239
07	05.90	2038
25	04.25	1478
28	05.19	2589
01	02.65	1643
26	05.79	4500
08	01.68	2953
13	00.74	3963
31	05.99	2305
06	04.43	2720
27	05.68	1557
00	04.32	3996
24	05.41	6832
22	05.65	3917
18	05.48	1409
09	02.85	1526
02	03.63	1557
