# Supplementary material for: Perception of color emotions for single colors in red-green defective observers
Source: PeerJ. 2016 Dec 8;4:e2751. doi: 10.7717/peerj.2751 (PMC5149061; doi:10.7717/peerj.2751)
Supplement: Data S1 [file peerj-04-2751-s003.zip › dataset_ver2/affective/cleanliness/CVD/CVDsubject009_2_cleanness.txt]

04	01.08	2616
02	03.57	2306
17	05.86	2834
30	06.28	2057
13	00.08	2937
28	05.48	1475
27	06.83	1859
10	03.28	1077
12	02.74	0971
26	06.15	1325
08	00.77	2686
25	04.26	1575
03	04.75	2587
19	05.45	1592
15	05.54	0862
21	04.03	2653
24	03.19	2022
29	03.57	2172
05	01.28	1807
00	05.00	1758
16	05.81	4359
23	06.06	1524
14	06.52	2503
22	05.55	1342
11	06.30	1991
01	03.23	1890
20	05.75	5515
07	05.65	3765
06	03.14	2853
09	00.23	2630
31	05.81	2440
18	05.99	3930
