# Supplementary material for: Perception of color emotions for single colors in red-green defective observers
Source: PeerJ. 2016 Dec 8;4:e2751. doi: 10.7717/peerj.2751 (PMC5149061; doi:10.7717/peerj.2751)
Supplement: Data S1 [file peerj-04-2751-s003.zip › dataset_ver2/affective/cleanliness/CVD/CVDsubject010_1_cleanness.txt]

04	05.00	4477
17	03.92	5026
13	04.65	3176
02	05.17	3417
19	05.00	4304
18	04.35	4750
24	04.55	5381
09	04.59	11576
08	05.00	3737
16	05.00	5159
11	05.55	4268
26	05.00	4708
12	05.00	4405
03	05.00	5704
23	05.00	12038
05	05.00	5069
20	03.86	9512
01	04.70	5799
30	05.23	5047
00	05.00	4978
22	04.12	3921
14	05.00	5614
06	05.39	7582
21	03.61	4004
28	05.00	3933
29	04.83	3314
15	05.19	5414
07	05.34	8266
10	05.00	2415
25	04.35	3996
27	05.08	5907
31	05.00	3008
