# Supplementary material for: Perception of color emotions for single colors in red-green defective observers
Source: PeerJ. 2016 Dec 8;4:e2751. doi: 10.7717/peerj.2751 (PMC5149061; doi:10.7717/peerj.2751)
Supplement: Data S1 [file peerj-04-2751-s003.zip › dataset_ver2/affective/cleanliness/CVD/CVDsubject010_2_cleanness.txt]

17	04.12	3808
13	04.08	4566
29	05.06	4450
22	04.79	2396
04	05.52	3334
16	04.83	5284
20	04.59	3738
07	06.50	2957
06	06.25	5487
09	04.32	3272
18	05.17	3362
30	05.39	2896
15	05.95	3490
26	05.14	4626
11	06.10	3604
19	05.05	4921
24	05.05	3812
25	04.50	2562
31	05.00	3306
08	04.63	7497
00	04.55	7184
02	04.75	2369
05	05.15	5201
21	04.43	2670
01	04.68	2909
23	04.85	5879
12	04.72	6966
14	05.77	4228
28	05.28	4124
03	05.75	7966
27	05.86	2863
10	06.14	4161
