# Supplementary material for: Perception of color emotions for single colors in red-green defective observers
Source: PeerJ. 2016 Dec 8;4:e2751. doi: 10.7717/peerj.2751 (PMC5149061; doi:10.7717/peerj.2751)
Supplement: Data S1 [file peerj-04-2751-s003.zip › dataset_ver2/affective/cleanliness/CVD/CVDsubject011_1_cleanness.txt]

25	06.23	6716
26	07.12	2366
11	08.35	4541
31	05.39	3556
04	04.37	3049
19	05.10	1945
09	02.46	3781
30	07.99	2034
13	06.50	2111
03	05.10	2461
17	05.10	3379
10	05.68	2791
20	03.01	2450
12	05.19	2412
21	05.65	1814
06	06.15	2972
23	06.30	3779
07	05.00	1850
00	04.45	2354
14	05.34	2053
18	05.68	2163
24	01.77	2600
16	03.19	1651
29	05.19	2580
08	00.00	2276
01	03.97	2112
22	05.17	1977
15	06.85	2734
02	05.70	1817
05	04.23	2511
28	05.32	2521
27	05.00	2323
