# Supplementary material for: Perception of color emotions for single colors in red-green defective observers
Source: PeerJ. 2016 Dec 8;4:e2751. doi: 10.7717/peerj.2751 (PMC5149061; doi:10.7717/peerj.2751)
Supplement: Data S1 [file peerj-04-2751-s003.zip › dataset_ver2/affective/cleanliness/CVD/CVDsubject011_2_cleanness.txt]

31	05.39	3263
25	04.59	2015
08	02.23	2360
11	08.68	1788
01	05.00	3108
13	05.00	2236
22	05.81	1768
24	03.79	1777
04	04.77	1378
26	05.45	2048
17	05.32	5587
14	05.46	1800
07	06.23	2133
15	08.01	2433
28	05.00	3117
16	04.21	1890
18	05.35	1676
12	04.28	4889
05	04.17	5844
27	04.95	3528
23	04.92	2539
21	05.00	2605
19	04.25	2664
29	05.68	2442
06	05.48	1474
02	06.39	2045
03	05.61	1903
20	02.17	1527
30	08.28	1640
10	05.37	1684
00	05.00	3506
09	03.39	3750
