# Supplementary material for: Perception of color emotions for single colors in red-green defective observers
Source: PeerJ. 2016 Dec 8;4:e2751. doi: 10.7717/peerj.2751 (PMC5149061; doi:10.7717/peerj.2751)
Supplement: Data S1 [file peerj-04-2751-s003.zip › dataset_ver2/affective/cleanliness/CVD/CVDsubject012_1_cleanness.txt]

26	05.72	6208
27	06.30	2789
18	06.05	2077
29	03.86	2203
07	06.03	2188
13	03.41	1696
08	03.06	1459
04	05.00	4991
12	05.00	0961
00	06.08	3516
02	05.90	3050
23	06.74	1593
09	02.30	3199
01	03.59	3616
24	04.14	5339
06	05.94	2838
16	05.00	4989
30	06.72	3546
17	03.50	3402
22	05.00	9345
19	06.25	1392
10	04.08	3579
25	01.30	4080
31	08.08	2976
20	04.77	2455
03	05.99	3534
11	05.00	2221
15	05.00	2640
28	06.75	2099
05	03.75	1610
21	02.65	2105
14	02.75	3571
