# Supplementary material for: Perception of color emotions for single colors in red-green defective observers
Source: PeerJ. 2016 Dec 8;4:e2751. doi: 10.7717/peerj.2751 (PMC5149061; doi:10.7717/peerj.2751)
Supplement: Data S1 [file peerj-04-2751-s003.zip › dataset_ver2/affective/cleanliness/CVD/CVDsubject012_2_cleanness.txt]

24	04.28	3359
08	04.19	1129
26	06.48	1522
27	06.97	1257
06	06.01	1989
00	05.00	1791
16	04.52	3349
22	05.00	4211
05	04.01	1957
21	02.34	1525
07	06.32	4325
28	06.35	1776
30	06.17	4560
18	05.00	2438
09	03.52	2505
10	05.00	1228
01	05.00	0896
04	04.17	2403
25	02.52	1936
20	05.14	2936
14	05.00	1938
31	07.97	1972
12	03.97	3665
15	06.21	4709
03	07.34	26115
13	03.06	1790
02	05.00	2520
29	02.48	1657
19	05.00	1144
17	03.75	2765
23	05.65	2012
11	06.59	2371
