# Supplementary material for: Perception of color emotions for single colors in red-green defective observers
Source: PeerJ. 2016 Dec 8;4:e2751. doi: 10.7717/peerj.2751 (PMC5149061; doi:10.7717/peerj.2751)
Supplement: Data S1 [file peerj-04-2751-s003.zip › dataset_ver2/affective/cleanliness/CVD/CVDsubject013_1_cleanness.txt]

21	03.70	2106
13	02.25	1894
27	07.21	1419
15	05.99	2158
10	03.68	2451
06	06.81	1793
30	06.52	0961
04	02.63	1837
24	00.90	1775
00	06.55	1125
22	03.90	1822
28	06.59	1391
17	01.74	1726
08	02.65	2059
07	07.60	4077
26	04.30	5891
05	03.70	2818
14	03.70	2007
01	03.60	1911
09	03.00	1963
12	03.40	2953
03	09.83	2975
11	07.20	2055
31	08.70	2935
23	06.00	1261
19	07.20	1758
16	03.40	3018
20	02.40	2453
25	00.19	3181
18	04.05	1426
02	06.06	1507
29	00.88	1839
