# Supplementary material for: Perception of color emotions for single colors in red-green defective observers
Source: PeerJ. 2016 Dec 8;4:e2751. doi: 10.7717/peerj.2751 (PMC5149061; doi:10.7717/peerj.2751)
Supplement: Data S1 [file peerj-04-2751-s003.zip › dataset_ver2/affective/cleanliness/CVD/CVDsubject013_2_cleanness.txt]

00	05.99	1969
18	02.95	1162
04	03.66	1542
14	02.39	1476
03	09.68	3980
07	06.63	0899
10	02.85	1149
02	08.30	1674
21	00.35	1584
27	07.97	1246
20	05.00	1261
15	06.74	2853
08	03.66	2838
11	09.05	1356
26	01.35	1846
06	06.37	1700
24	00.72	3302
09	03.28	1555
30	08.17	1491
25	00.85	5295
16	03.05	3189
23	08.97	2265
05	02.45	3141
28	06.97	2715
01	03.77	2619
17	01.35	3078
12	04.06	2484
19	07.85	3185
13	03.55	1992
22	03.68	2702
31	08.72	3299
29	01.55	3398
