# Supplementary material for: Perception of color emotions for single colors in red-green defective observers
Source: PeerJ. 2016 Dec 8;4:e2751. doi: 10.7717/peerj.2751 (PMC5149061; doi:10.7717/peerj.2751)
Supplement: Data S1 [file peerj-04-2751-s003.zip › dataset_ver2/affective/cleanliness/NTF/NTFsubject001_1_cleanness.txt]

29	02.81	4138
09	01.14	2128
28	05.79	1634
05	01.39	1838
19	05.01	2400
00	05.34	3068
26	04.65	1918
25	00.68	2022
12	06.99	2951
10	06.97	1433
14	08.06	1605
04	02.97	2051
31	06.12	2678
02	05.35	1473
23	06.08	2494
24	00.79	2523
21	01.35	1900
11	08.41	1497
13	00.28	1666
03	09.17	1716
30	06.52	1296
16	03.86	1406
22	04.72	1633
01	01.43	1700
15	06.34	1837
27	05.61	1365
08	02.99	1852
07	08.03	1285
18	05.32	7909
06	06.75	2383
17	01.03	1652
20	02.88	2249
