# Supplementary material for: Perception of color emotions for single colors in red-green defective observers
Source: PeerJ. 2016 Dec 8;4:e2751. doi: 10.7717/peerj.2751 (PMC5149061; doi:10.7717/peerj.2751)
Supplement: Data S1 [file peerj-04-2751-s003.zip › dataset_ver2/affective/cleanliness/NTF/NTFsubject001_2_cleanness.txt]

14	05.59	3262
13	01.81	1534
15	06.46	1158
09	02.46	0917
04	02.30	1549
31	06.21	1325
27	05.95	2963
25	02.14	1200
28	06.70	1158
18	05.12	1267
21	02.79	1311
29	01.35	1622
17	01.90	1267
20	01.03	2116
23	05.54	1151
05	01.70	1086
26	04.21	1083
07	08.30	1794
11	08.55	2600
24	01.12	2228
22	03.25	1025
12	01.72	1115
00	06.79	1448
01	03.34	1635
02	05.79	1076
06	03.85	1466
03	06.01	2657
16	02.97	1732
10	04.35	1774
19	06.14	1034
08	02.17	2051
30	05.30	1184
