# Supplementary material for: Perception of color emotions for single colors in red-green defective observers
Source: PeerJ. 2016 Dec 8;4:e2751. doi: 10.7717/peerj.2751 (PMC5149061; doi:10.7717/peerj.2751)
Supplement: Data S1 [file peerj-04-2751-s003.zip › dataset_ver2/affective/cleanliness/NTF/NTFsubject002_1_cleanness.txt]

22	06.54	6713
10	06.77	1955
04	02.17	2450
24	00.99	5956
15	08.95	1560
03	08.45	1700
14	09.55	3340
30	05.00	2238
26	06.32	1584
06	06.30	2366
08	00.15	2343
07	08.54	2416
09	00.00	5096
05	02.46	1934
31	08.49	1922
25	03.03	3079
01	03.39	2034
28	05.00	1551
17	03.83	1752
20	01.72	1967
23	07.81	1834
16	00.00	5888
13	01.17	2432
11	10.00	2889
19	08.63	1883
12	06.05	5720
18	08.05	1785
27	06.90	1684
29	03.15	2250
21	03.17	2233
00	00.00	2283
02	06.70	2633
