# Supplementary material for: Perception of color emotions for single colors in red-green defective observers
Source: PeerJ. 2016 Dec 8;4:e2751. doi: 10.7717/peerj.2751 (PMC5149061; doi:10.7717/peerj.2751)
Supplement: Data S1 [file peerj-04-2751-s003.zip › dataset_ver2/affective/cleanliness/NTF/NTFsubject002_2_cleanness.txt]

26	06.23	5692
27	09.17	2159
30	06.61	1299
22	05.00	1831
25	03.75	1305
19	05.00	2879
29	02.23	1772
00	01.35	2863
01	02.45	1536
06	06.68	1494
18	07.75	1883
11	10.00	2043
24	00.00	2098
21	02.48	1518
17	03.34	1656
08	00.00	1453
09	03.88	1517
02	06.95	2380
10	08.63	2280
31	08.08	1924
05	05.00	2362
14	07.28	1723
16	05.00	1689
23	05.32	4691
04	00.00	3932
20	03.15	3925
13	01.23	1709
07	09.70	1650
03	07.63	1894
12	05.00	3141
28	05.00	5278
15	06.74	1481
