# Supplementary material for: Perception of color emotions for single colors in red-green defective observers
Source: PeerJ. 2016 Dec 8;4:e2751. doi: 10.7717/peerj.2751 (PMC5149061; doi:10.7717/peerj.2751)
Supplement: Data S1 [file peerj-04-2751-s003.zip › dataset_ver2/affective/cleanliness/NTF/NTFsubject003_1_cleanness.txt]

07	09.61	4443
12	03.61	6279
04	02.10	3183
16	04.21	2582
10	05.72	3450
30	05.34	2668
00	03.48	3118
20	03.23	4409
03	08.28	2738
02	05.75	4269
19	06.10	3993
22	05.61	3724
14	05.45	3969
17	05.46	7481
23	07.79	2769
06	05.57	3550
26	05.35	4162
25	03.57	2213
29	03.08	3102
18	06.03	1967
09	03.99	2819
11	09.74	2453
05	03.97	3168
15	08.99	3027
28	04.52	3517
31	06.84	1277
13	02.25	2033
01	03.37	3371
21	04.57	4249
27	08.46	3103
24	03.79	3698
08	01.81	2928
