# Supplementary material for: Perception of color emotions for single colors in red-green defective observers
Source: PeerJ. 2016 Dec 8;4:e2751. doi: 10.7717/peerj.2751 (PMC5149061; doi:10.7717/peerj.2751)
Supplement: Data S1 [file peerj-04-2751-s003.zip › dataset_ver2/affective/cleanliness/NTF/NTFsubject003_2_cleanness.txt]

31	08.86	2629
21	01.26	2942
19	08.94	2196
26	08.28	1624
25	00.77	1913
29	00.83	1774
05	02.30	2304
12	02.39	3967
06	07.81	2079
09	02.57	2126
03	08.59	2278
27	08.39	1882
28	06.55	4723
23	08.52	2247
17	02.59	1664
13	02.68	2216
20	02.39	2125
11	09.10	1966
14	06.95	1820
08	01.43	2577
07	09.03	1956
10	06.17	3441
22	07.34	2155
16	04.15	3298
02	06.12	3157
00	03.43	2574
04	04.10	2332
15	07.85	1844
24	06.59	2816
18	07.14	4811
30	05.66	3419
01	03.65	2839
