# Supplementary material for: Perception of color emotions for single colors in red-green defective observers
Source: PeerJ. 2016 Dec 8;4:e2751. doi: 10.7717/peerj.2751 (PMC5149061; doi:10.7717/peerj.2751)
Supplement: Data S1 [file peerj-04-2751-s003.zip › dataset_ver2/affective/cleanliness/NTF/NTFsubject004_1_cleanness.txt]

28	09.28	4593
03	07.85	2833
10	04.21	2345
06	04.90	3317
00	01.46	17115
07	09.70	3307
29	03.90	12268
13	03.90	7230
21	00.55	7490
27	08.06	7689
20	02.55	3971
05	03.55	6733
16	02.90	7770
25	05.01	15534
17	04.32	11399
15	09.99	5020
01	01.66	9301
30	08.59	4404
24	02.34	4155
14	07.95	4409
23	06.75	8930
09	02.19	8481
04	01.75	8014
18	08.79	5954
26	05.77	8472
08	01.41	12421
31	08.23	1194
22	05.34	9117
11	09.68	3656
12	04.52	4567
02	05.14	4006
19	06.86	23175
