# Supplementary material for: Perception of color emotions for single colors in red-green defective observers
Source: PeerJ. 2016 Dec 8;4:e2751. doi: 10.7717/peerj.2751 (PMC5149061; doi:10.7717/peerj.2751)
Supplement: Data S1 [file peerj-04-2751-s003.zip › dataset_ver2/affective/cleanliness/NTF/NTFsubject004_2_cleanness.txt]

05	06.25	2982
12	04.03	2425
26	07.01	2675
04	02.10	2876
17	01.14	4440
15	07.97	2354
20	00.94	2893
25	01.03	2672
27	07.86	2655
19	08.85	2337
02	06.85	2058
31	08.51	2717
16	02.08	2246
01	01.61	3698
03	09.65	2341
22	06.72	2250
21	03.26	2148
23	07.94	3519
06	08.54	2462
14	08.03	3277
11	09.32	3493
08	01.83	2946
18	06.23	1632
29	06.45	2521
13	04.10	2151
10	05.81	1741
30	07.74	1923
07	09.37	2025
09	03.74	1981
00	05.00	3119
28	09.05	4001
24	01.41	2752
