# Supplementary material for: Perception of color emotions for single colors in red-green defective observers
Source: PeerJ. 2016 Dec 8;4:e2751. doi: 10.7717/peerj.2751 (PMC5149061; doi:10.7717/peerj.2751)
Supplement: Data S1 [file peerj-04-2751-s003.zip › dataset_ver2/affective/cleanliness/NTF/NTFsubject005_1_cleanness.txt]

09	04.85	4878
16	02.57	2717
02	04.41	5123
27	06.92	2201
13	03.88	1672
07	09.70	2373
28	06.48	2785
11	09.10	2018
26	06.59	1967
30	06.66	3067
00	02.54	4911
15	08.65	1959
17	03.68	2400
21	00.00	6352
04	00.77	3085
31	07.91	1925
05	05.77	2383
20	00.00	3266
29	05.54	4884
22	06.37	3469
14	08.81	2266
23	06.57	1816
19	08.34	2244
10	09.34	2278
03	06.28	3970
12	03.39	2428
08	02.21	1654
06	07.43	1540
01	03.55	3618
18	05.85	3175
25	01.85	1632
24	00.46	10425
