# Supplementary material for: Perception of color emotions for single colors in red-green defective observers
Source: PeerJ. 2016 Dec 8;4:e2751. doi: 10.7717/peerj.2751 (PMC5149061; doi:10.7717/peerj.2751)
Supplement: Data S1 [file peerj-04-2751-s003.zip › dataset_ver2/affective/cleanliness/NTF/NTFsubject005_2_cleanness.txt]

29	05.59	5078
07	10.00	2300
17	03.85	1950
26	05.70	1866
11	09.39	1466
30	07.05	2583
04	01.97	4502
25	02.14	3183
02	05.54	3483
12	01.99	2983
24	00.63	2900
08	02.08	2496
15	09.15	1950
21	00.00	1717
14	07.45	3436
20	00.00	4918
10	07.14	2667
05	06.23	1568
31	07.26	1818
27	07.94	1632
16	01.39	2183
00	01.97	2699
03	07.46	2500
01	04.15	4276
22	06.30	1929
19	05.81	4056
13	02.39	2352
18	06.57	2082
06	07.75	3744
23	07.17	7207
09	01.32	3151
28	06.77	9582
