# Supplementary material for: Perception of color emotions for single colors in red-green defective observers
Source: PeerJ. 2016 Dec 8;4:e2751. doi: 10.7717/peerj.2751 (PMC5149061; doi:10.7717/peerj.2751)
Supplement: Data S1 [file peerj-04-2751-s003.zip › dataset_ver2/affective/cleanliness/NTF/NTFsubject006_1_cleanness.txt]

07	08.48	2874
02	04.70	1653
09	03.85	1467
31	07.65	1211
00	05.65	2241
17	02.14	2053
23	05.77	2409
18	05.41	2499
11	08.26	1402
21	02.12	1456
28	03.45	1677
06	04.43	4444
24	02.01	1443
14	06.23	1820
26	06.86	1627
15	07.75	3799
16	03.10	2810
03	05.74	2398
22	03.41	3915
05	01.83	1804
12	08.12	2073
04	01.86	2928
29	06.41	2741
13	02.86	6103
25	03.43	5109
08	02.39	1706
01	04.06	3245
10	07.08	1788
20	02.39	2005
30	07.52	2798
19	07.14	2871
27	08.28	1470
