# Supplementary material for: Perception of color emotions for single colors in red-green defective observers
Source: PeerJ. 2016 Dec 8;4:e2751. doi: 10.7717/peerj.2751 (PMC5149061; doi:10.7717/peerj.2751)
Supplement: Data S1 [file peerj-04-2751-s003.zip › dataset_ver2/affective/cleanliness/NTF/NTFsubject006_2_cleanness.txt]

11	08.21	3136
27	06.46	2548
26	04.03	2708
03	05.59	1244
18	02.65	1034
14	07.08	1604
04	02.50	1121
06	06.12	2281
30	07.43	2160
20	02.25	1142
07	09.19	1487
01	01.30	3106
24	02.79	2872
31	06.88	1265
21	00.50	2239
22	02.23	1797
28	04.06	1568
05	02.34	3187
02	06.61	1586
25	02.54	2737
23	08.28	1433
29	03.37	2490
00	03.99	2367
12	04.06	4033
08	04.25	5837
17	02.12	2328
15	07.68	1306
10	06.75	1252
09	05.57	1283
13	04.14	1502
16	07.74	2067
19	08.90	1283
