# Supplementary material for: Perception of color emotions for single colors in red-green defective observers
Source: PeerJ. 2016 Dec 8;4:e2751. doi: 10.7717/peerj.2751 (PMC5149061; doi:10.7717/peerj.2751)
Supplement: Data S1 [file peerj-04-2751-s003.zip › dataset_ver2/affective/cleanliness/NTF/NTFsubject007_1_cleanness.txt]

08	05.37	6855
01	03.83	7203
30	05.52	3417
13	05.35	5904
00	05.00	6873
23	07.55	3624
24	01.01	3605
07	10.00	3245
20	00.85	4327
16	05.00	5439
26	05.30	4204
10	07.57	1765
06	07.52	2271
09	03.17	5440
25	02.94	3543
15	07.41	2479
27	05.74	4574
12	08.63	2697
22	05.46	6200
03	05.08	4964
18	05.66	2002
29	05.00	5081
28	06.05	3836
21	04.08	4084
04	04.83	4902
11	10.00	2335
02	05.00	7069
14	07.99	1823
19	05.19	5038
05	03.32	3274
31	06.54	4859
17	03.35	4418
