# Supplementary material for: Perception of color emotions for single colors in red-green defective observers
Source: PeerJ. 2016 Dec 8;4:e2751. doi: 10.7717/peerj.2751 (PMC5149061; doi:10.7717/peerj.2751)
Supplement: Data S1 [file peerj-04-2751-s003.zip › dataset_ver2/affective/cleanliness/NTF/NTFsubject007_2_cleanness.txt]

06	05.68	4311
00	05.00	4275
02	05.32	2902
11	10.00	2233
23	05.26	2617
03	05.57	2207
09	04.41	3593
04	05.26	8199
25	02.70	3160
24	00.94	2266
26	04.83	3283
10	06.35	1728
27	05.59	2421
22	05.90	2033
18	04.85	5111
01	04.14	4609
13	05.75	2007
05	03.86	2953
29	04.25	4500
21	01.70	4803
08	06.06	3544
17	04.85	3987
16	03.75	7887
07	09.35	2050
30	05.92	4468
28	05.00	2422
20	02.21	4204
15	10.00	2320
14	09.35	2048
12	09.59	2115
19	05.95	3822
31	05.10	5060
