# Supplementary material for: Perception of color emotions for single colors in red-green defective observers
Source: PeerJ. 2016 Dec 8;4:e2751. doi: 10.7717/peerj.2751 (PMC5149061; doi:10.7717/peerj.2751)
Supplement: Data S1 [file peerj-04-2751-s003.zip › dataset_ver2/affective/cleanliness/NTF/NTFsubject008_1_cleanness.txt]

14	10.00	9573
05	02.03	2481
23	09.08	1922
21	00.00	2264
09	00.85	2086
04	01.35	2381
18	06.75	2995
25	01.15	2267
07	10.00	1872
10	06.59	1773
13	01.01	2216
03	07.74	4229
00	02.37	6532
19	10.00	3210
29	01.68	4129
15	10.00	1814
31	08.52	2542
01	00.00	1954
02	06.46	3471
22	06.43	6496
11	10.00	2265
24	00.75	3199
28	05.01	6862
06	07.66	2066
08	00.00	2019
12	00.00	2091
30	08.05	2543
20	00.01	2847
17	00.00	3183
16	03.14	4601
27	08.74	2329
26	06.50	1921
