# Supplementary material for: Perception of color emotions for single colors in red-green defective observers
Source: PeerJ. 2016 Dec 8;4:e2751. doi: 10.7717/peerj.2751 (PMC5149061; doi:10.7717/peerj.2751)
Supplement: Data S1 [file peerj-04-2751-s003.zip › dataset_ver2/affective/cleanliness/NTF/NTFsubject008_2_cleanness.txt]

11	10.00	2648
06	07.65	1897
30	05.01	5733
25	01.35	2823
04	00.00	4122
17	00.00	2516
27	08.74	2212
26	06.48	1959
02	06.28	3823
16	03.48	5382
20	01.19	3002
14	06.97	2414
24	00.00	2517
23	10.00	2528
28	05.00	5926
15	10.00	2123
03	07.90	4307
01	00.94	4213
09	00.00	2121
00	00.00	2892
19	09.08	2243
18	04.39	4088
05	01.21	3758
12	00.90	4103
08	01.26	3826
31	08.25	3394
10	07.12	2208
07	10.00	2096
21	00.00	3475
22	06.43	3884
13	01.26	4992
29	01.41	6259
