# Supplementary material for: Perception of color emotions for single colors in red-green defective observers
Source: PeerJ. 2016 Dec 8;4:e2751. doi: 10.7717/peerj.2751 (PMC5149061; doi:10.7717/peerj.2751)
Supplement: Data S1 [file peerj-04-2751-s003.zip › dataset_ver2/affective/cleanliness/NTF/NTFsubject009_1_cleanness.txt]

29	06.17	6652
10	05.35	5082
01	04.66	6093
00	05.41	4760
17	01.77	5038
21	01.94	1995
07	08.97	3281
22	06.19	3999
30	07.43	2005
11	08.35	2822
20	02.15	2655
06	05.85	3955
04	04.79	5251
18	05.70	2704
08	04.45	6976
27	06.41	2640
09	03.81	3816
24	05.88	5143
05	03.48	3081
31	09.06	2303
15	07.46	2362
19	06.52	1887
25	02.28	2109
16	04.12	2668
23	07.05	2434
14	06.30	2059
28	06.88	3241
26	04.74	4627
03	06.35	4176
02	05.45	5048
12	04.28	2044
13	03.37	2139
