# Supplementary material for: Perception of color emotions for single colors in red-green defective observers
Source: PeerJ. 2016 Dec 8;4:e2751. doi: 10.7717/peerj.2751 (PMC5149061; doi:10.7717/peerj.2751)
Supplement: Data S1 [file peerj-04-2751-s003.zip › dataset_ver2/affective/cleanliness/NTF/NTFsubject009_2_cleanness.txt]

19	06.63	5960
02	04.10	3083
11	07.90	2682
24	01.72	3048
27	04.52	3379
26	04.30	2168
09	02.50	1841
29	05.77	6658
07	07.85	1583
23	06.99	2111
14	05.59	3294
15	08.48	2805
03	06.08	2319
30	05.77	1524
25	01.54	2689
21	01.01	1500
18	05.66	1690
20	01.94	1972
06	04.23	1931
17	01.85	1583
05	03.17	1371
08	03.19	1794
00	04.05	1693
22	05.52	2987
28	06.21	1633
10	05.50	1518
12	04.12	9452
31	06.94	6329
16	04.21	3363
01	02.90	2475
13	02.54	1617
04	03.48	1554
