# Supplementary material for: Perception of color emotions for single colors in red-green defective observers
Source: PeerJ. 2016 Dec 8;4:e2751. doi: 10.7717/peerj.2751 (PMC5149061; doi:10.7717/peerj.2751)
Supplement: Data S1 [file peerj-04-2751-s003.zip › dataset_ver2/affective/cleanliness/NTF/NTFsubject010_1_cleanness.txt]

29	03.21	4519
20	04.34	2677
11	07.75	2050
31	06.66	1766
27	05.00	1588
02	04.43	2179
25	03.48	1870
23	05.00	2680
12	05.45	3233
01	04.19	2134
05	02.88	1363
10	05.23	2411
04	05.45	2040
22	05.00	3354
03	06.81	3168
13	03.23	1711
07	08.32	1971
15	07.15	1498
17	03.28	2696
19	05.00	2517
08	05.00	2227
21	02.77	1701
28	06.74	1642
00	05.57	1600
06	05.26	3251
09	04.50	2979
30	06.66	2106
14	05.17	1517
26	05.00	1800
24	04.32	2162
16	05.00	1167
18	04.61	2390
