# Supplementary material for: Perception of color emotions for single colors in red-green defective observers
Source: PeerJ. 2016 Dec 8;4:e2751. doi: 10.7717/peerj.2751 (PMC5149061; doi:10.7717/peerj.2751)
Supplement: Data S1 [file peerj-04-2751-s003.zip › dataset_ver2/affective/cleanliness/NTF/NTFsubject010_2_cleanness.txt]

23	07.14	1810
10	05.95	1920
29	03.97	1573
06	05.00	1446
04	05.00	1255
25	03.26	1625
07	08.95	1613
12	05.23	2321
17	03.61	1217
21	02.85	1199
19	05.61	1608
18	05.21	1316
24	05.00	0992
31	07.57	1790
14	05.34	2250
15	07.23	1236
30	06.06	1541
02	05.00	1883
09	03.85	1509
16	04.61	1385
05	04.14	1009
28	07.01	1275
27	05.00	1809
03	06.03	1566
13	03.03	1458
22	04.19	1349
00	05.00	1755
11	06.10	1300
01	04.30	1491
26	04.66	2534
08	05.00	2701
20	04.66	3126
