# Supplementary material for: Perception of color emotions for single colors in red-green defective observers
Source: PeerJ. 2016 Dec 8;4:e2751. doi: 10.7717/peerj.2751 (PMC5149061; doi:10.7717/peerj.2751)
Supplement: Data S1 [file peerj-04-2751-s003.zip › dataset_ver2/affective/cleanliness/NTM/NTMsubject001_1_cleanness.txt]

09	01.12	3364
23	05.68	1636
03	06.79	1845
19	05.54	1327
20	03.45	0904
26	04.25	1067
18	04.75	1295
06	05.34	2972
27	05.46	1887
25	03.32	0996
05	02.77	0860
21	04.06	1004
30	05.59	1084
15	07.72	1639
28	04.25	5059
10	04.05	3858
17	03.92	0968
08	04.55	0881
31	08.26	2834
12	05.00	1404
02	04.37	2564
14	05.92	2200
13	01.61	2191
00	04.41	3403
04	03.83	4548
24	06.12	3673
07	09.48	1158
01	02.77	1077
16	01.97	0961
29	03.35	0939
11	10.00	1069
22	04.34	1351
