# Supplementary material for: Perception of color emotions for single colors in red-green defective observers
Source: PeerJ. 2016 Dec 8;4:e2751. doi: 10.7717/peerj.2751 (PMC5149061; doi:10.7717/peerj.2751)
Supplement: Data S1 [file peerj-04-2751-s003.zip › dataset_ver2/affective/cleanliness/NTM/NTMsubject001_2_cleanness.txt]

15	07.79	2983
04	04.50	1453
08	02.05	1514
06	04.72	1875
11	06.35	1031
18	04.63	0800
25	01.63	0933
26	02.83	0945
00	04.92	1220
17	02.30	0955
09	00.00	1461
14	07.28	1418
19	07.26	2991
29	04.03	1167
10	03.35	0704
13	01.37	1020
01	03.43	0894
24	04.85	1369
27	08.23	2040
28	06.17	2025
20	03.79	0871
07	09.94	1783
05	02.52	1655
12	03.86	0678
22	04.19	1290
31	09.38	1361
23	06.19	1532
03	06.08	1451
30	05.39	1599
16	04.55	0846
21	02.19	0928
02	03.55	1534
