# Supplementary material for: Perception of color emotions for single colors in red-green defective observers
Source: PeerJ. 2016 Dec 8;4:e2751. doi: 10.7717/peerj.2751 (PMC5149061; doi:10.7717/peerj.2751)
Supplement: Data S1 [file peerj-04-2751-s003.zip › dataset_ver2/affective/cleanliness/NTM/NTMsubject002_1_cleanness.txt]

13	03.77	3291
05	03.34	1850
30	05.35	1936
21	03.68	1850
27	06.17	1565
00	06.86	2512
31	07.12	2584
03	06.28	3339
10	05.55	1200
16	04.61	3562
20	04.10	1373
11	05.75	2434
18	06.50	1523
01	04.50	1944
23	06.30	1364
12	04.32	1710
24	05.83	5268
02	05.00	2858
04	05.00	3350
22	05.75	1551
09	04.46	6511
29	04.37	2016
07	06.01	3000
28	05.21	17001
17	04.15	7457
19	05.97	1517
06	05.37	2251
14	05.00	1883
25	04.12	1743
26	05.39	1550
08	04.32	9761
15	05.90	2582
