# Supplementary material for: Perception of color emotions for single colors in red-green defective observers
Source: PeerJ. 2016 Dec 8;4:e2751. doi: 10.7717/peerj.2751 (PMC5149061; doi:10.7717/peerj.2751)
Supplement: Data S1 [file peerj-04-2751-s003.zip › dataset_ver2/affective/cleanliness/NTM/NTMsubject002_2_cleanness.txt]

14	04.03	4033
21	03.06	2183
25	01.12	1968
29	05.00	3099
15	05.63	2000
18	06.81	2100
00	05.00	2767
08	04.25	3985
07	08.65	2203
11	07.85	2032
10	04.79	12929
27	07.45	6769
19	06.03	3188
01	01.46	17501
16	05.00	5502
31	06.00	2958
09	05.00	6584
03	05.88	9028
26	04.55	6001
22	01.88	29086
20	03.26	1800
23	07.26	76657
05	03.70	2115
28	07.30	1601
04	04.46	1885
06	06.23	1651
17	05.00	1916
02	03.70	15318
12	01.41	78649
13	03.03	2634
24	02.28	1952
30	06.88	2187
