# Supplementary material for: Perception of color emotions for single colors in red-green defective observers
Source: PeerJ. 2016 Dec 8;4:e2751. doi: 10.7717/peerj.2751 (PMC5149061; doi:10.7717/peerj.2751)
Supplement: Data S1 [file peerj-04-2751-s003.zip › dataset_ver2/affective/cleanliness/NTM/NTMsubject003_1_cleanness.txt]

07	08.12	4056
18	05.00	3981
27	05.75	1484
15	06.30	2067
28	06.30	2133
21	03.19	1644
20	03.03	1918
00	03.43	2767
12	02.39	2946
16	03.25	2334
10	02.50	2475
11	06.17	2032
19	05.00	2117
29	03.99	2999
06	03.66	4540
05	03.75	2784
25	02.05	3539
26	03.21	2368
03	05.00	2268
04	03.41	2174
08	02.61	1874
22	05.00	7251
30	05.52	1728
23	06.37	2400
17	03.77	1683
02	04.01	1890
31	05.76	1924
24	03.35	1468
14	03.54	1957
13	02.55	1644
01	02.39	1562
09	02.28	1922
