# Supplementary material for: Perception of color emotions for single colors in red-green defective observers
Source: PeerJ. 2016 Dec 8;4:e2751. doi: 10.7717/peerj.2751 (PMC5149061; doi:10.7717/peerj.2751)
Supplement: Data S1 [file peerj-04-2751-s003.zip › dataset_ver2/affective/cleanliness/NTM/NTMsubject003_2_cleanness.txt]

31	06.57	2934
22	04.54	3627
17	03.46	1143
21	02.94	1317
20	03.54	1400
03	06.23	2233
11	07.19	1516
26	03.99	1932
14	03.54	1316
24	03.08	2332
30	06.08	6569
28	07.17	2422
27	05.50	5585
06	04.03	4480
16	03.45	1773
01	03.43	1808
07	07.92	1633
12	03.32	1301
10	02.65	1750
13	01.79	1683
23	04.23	2801
25	03.14	1302
02	03.97	2447
29	03.35	5193
18	04.54	2284
04	03.74	2521
05	03.81	1290
09	02.03	2167
08	01.06	2679
19	05.59	2833
15	06.28	1477
00	03.70	2477
