# Supplementary material for: Perception of color emotions for single colors in red-green defective observers
Source: PeerJ. 2016 Dec 8;4:e2751. doi: 10.7717/peerj.2751 (PMC5149061; doi:10.7717/peerj.2751)
Supplement: Data S1 [file peerj-04-2751-s003.zip › dataset_ver2/affective/cleanliness/NTM/NTMsubject004_1_cleanness.txt]

05	03.32	3041
24	06.83	3277
09	03.05	2091
29	05.99	2216
16	05.94	2865
22	08.28	1548
07	08.97	1530
25	06.05	2007
21	06.05	0953
26	07.94	1745
14	08.72	1872
20	04.26	2472
03	08.43	2483
06	05.95	2981
00	01.66	2304
13	02.48	1840
10	07.14	1804
08	00.32	2072
11	09.46	1489
12	06.23	1589
27	08.08	1356
19	07.08	1753
31	05.97	1368
01	03.15	2102
02	04.10	1869
30	05.70	1320
23	07.63	1419
04	01.17	1623
17	05.86	2358
18	06.25	1834
15	07.81	1482
28	05.77	2118
