# Supplementary material for: Perception of color emotions for single colors in red-green defective observers
Source: PeerJ. 2016 Dec 8;4:e2751. doi: 10.7717/peerj.2751 (PMC5149061; doi:10.7717/peerj.2751)
Supplement: Data S1 [file peerj-04-2751-s003.zip › dataset_ver2/affective/cleanliness/NTM/NTMsubject004_2_cleanness.txt]

30	06.35	2696
17	04.30	1156
06	04.57	1270
31	07.57	2896
16	03.95	1158
24	02.63	1081
10	05.85	2004
28	06.06	1411
29	04.34	2491
00	02.79	1044
02	04.23	1672
15	07.43	1134
01	02.59	2459
03	06.37	1300
11	07.28	1101
13	02.86	1175
14	05.86	1311
07	07.81	1550
18	06.43	1439
26	05.81	1544
23	07.45	1217
25	03.10	1519
22	06.30	1041
21	04.05	1527
04	02.25	1461
19	07.72	1733
27	06.59	1177
05	02.63	1171
12	03.72	1524
20	04.79	5470
09	02.72	1566
08	01.46	1001
