# Supplementary material for: Perception of color emotions for single colors in red-green defective observers
Source: PeerJ. 2016 Dec 8;4:e2751. doi: 10.7717/peerj.2751 (PMC5149061; doi:10.7717/peerj.2751)
Supplement: Data S1 [file peerj-04-2751-s003.zip › dataset_ver2/affective/cleanliness/NTM/NTMsubject005_1_cleanness.txt]

13	04.48	4615
22	03.97	5743
21	02.70	1283
00	05.45	4931
28	06.34	2459
25	01.61	2017
08	05.65	2861
16	04.05	2018
02	05.61	3370
23	06.23	6126
27	04.65	7196
26	02.92	2446
15	05.55	4441
09	01.55	7188
07	05.85	2983
05	01.70	13336
29	07.03	3852
24	01.39	2585
03	05.50	1962
14	05.61	3290
18	06.23	3102
06	04.30	2267
12	03.95	2756
20	02.43	1400
19	06.32	4928
17	02.79	1686
30	06.57	3819
11	06.08	1972
04	03.35	5153
31	08.49	2230
10	06.08	4466
01	03.03	3214
