# Supplementary material for: Perception of color emotions for single colors in red-green defective observers
Source: PeerJ. 2016 Dec 8;4:e2751. doi: 10.7717/peerj.2751 (PMC5149061; doi:10.7717/peerj.2751)
Supplement: Data S1 [file peerj-04-2751-s003.zip › dataset_ver2/affective/cleanliness/NTM/NTMsubject005_2_cleanness.txt]

18	05.95	2335
01	02.92	1301
15	07.74	2510
13	02.19	2135
07	06.95	1689
10	06.03	1044
00	03.55	2417
17	02.30	1971
28	06.05	2618
16	03.39	1601
26	02.25	1325
02	04.70	2187
09	01.32	1844
25	00.68	1182
30	05.99	3091
24	04.74	3018
05	03.21	1403
22	06.94	1459
27	08.19	1025
08	02.21	3962
31	09.50	1900
12	06.25	1453
06	06.75	1116
19	07.94	2650
04	02.21	5328
03	06.52	1637
23	07.26	2891
14	06.81	1333
21	03.70	1323
20	01.45	1017
11	06.79	2688
29	03.88	1387
