# Supplementary material for: Perception of color emotions for single colors in red-green defective observers
Source: PeerJ. 2016 Dec 8;4:e2751. doi: 10.7717/peerj.2751 (PMC5149061; doi:10.7717/peerj.2751)
Supplement: Data S1 [file peerj-04-2751-s003.zip › dataset_ver2/affective/cleanliness/NTM/NTMsubject006_1_cleanness.txt]

25	01.97	10310
26	06.52	7155
16	03.08	12970
07	08.72	8393
13	04.05	8695
19	07.14	4925
23	07.12	6187
12	05.15	2797
08	04.08	6761
24	02.72	7437
22	06.65	6683
30	07.70	6960
09	02.34	3974
05	03.65	3361
21	05.23	7706
31	07.53	2070
06	05.70	5671
03	06.83	4035
10	06.97	6186
29	05.45	7349
04	01.48	3043
14	06.25	4209
18	06.25	4054
02	05.63	5255
20	04.55	3396
11	08.14	3875
28	04.43	8270
17	05.15	6001
15	08.37	4657
27	06.46	4874
00	01.77	4337
01	03.74	7677
