# Supplementary material for: Perception of color emotions for single colors in red-green defective observers
Source: PeerJ. 2016 Dec 8;4:e2751. doi: 10.7717/peerj.2751 (PMC5149061; doi:10.7717/peerj.2751)
Supplement: Data S1 [file peerj-04-2751-s003.zip › dataset_ver2/affective/cleanliness/NTM/NTMsubject006_2_cleanness.txt]

03	06.52	19629
22	05.28	5577
17	04.05	3644
16	03.10	6772
06	05.65	6068
13	04.12	3950
11	07.55	3539
27	06.41	3194
31	06.11	1088
09	04.50	2738
15	06.77	3443
10	05.17	4506
24	02.43	6670
20	03.97	7480
26	06.15	10081
08	02.05	4430
14	07.25	6371
19	07.83	4952
25	02.77	5427
01	02.32	3362
04	01.45	3220
00	01.26	3637
02	05.43	10895
07	06.65	4905
12	05.77	12345
30	03.86	3417
23	05.59	4221
21	04.75	3282
18	05.15	7736
29	04.17	7333
05	04.41	7246
28	02.54	5724
