# Supplementary material for: Perception of color emotions for single colors in red-green defective observers
Source: PeerJ. 2016 Dec 8;4:e2751. doi: 10.7717/peerj.2751 (PMC5149061; doi:10.7717/peerj.2751)
Supplement: Data S1 [file peerj-04-2751-s003.zip › dataset_ver2/affective/cleanliness/NTM/NTMsubject007_1_cleanness.txt]

05	04.21	12808
11	09.19	1751
26	06.35	4748
07	08.26	3087
21	04.45	3821
17	05.57	3452
01	02.97	6489
15	07.25	3330
28	04.28	7455
25	02.34	2897
02	05.88	8184
09	04.12	5411
04	02.48	12061
13	05.00	13523
20	02.23	4578
24	02.10	3599
29	03.99	4016
30	06.52	2950
12	05.61	7466
22	06.28	2733
03	06.14	3787
19	04.21	9589
10	06.01	3255
31	09.24	2536
00	03.39	3031
16	03.70	7684
14	07.55	7601
18	06.35	3845
23	04.65	7685
06	05.68	2316
08	03.17	3533
27	08.43	5098
