# Supplementary material for: Perception of color emotions for single colors in red-green defective observers
Source: PeerJ. 2016 Dec 8;4:e2751. doi: 10.7717/peerj.2751 (PMC5149061; doi:10.7717/peerj.2751)
Supplement: Data S1 [file peerj-04-2751-s003.zip › dataset_ver2/affective/cleanliness/NTM/NTMsubject007_2_cleanness.txt]

28	04.21	18982
04	02.95	2304
01	03.17	9976
31	07.96	2342
22	03.57	3753
11	09.06	2423
14	05.72	7433
15	07.86	2403
00	01.43	3188
10	06.39	3190
20	00.37	4695
13	02.86	3212
21	02.12	5066
29	04.21	4355
08	01.14	7527
16	02.68	4175
18	06.83	2122
23	05.48	6497
30	03.68	3045
17	04.74	8588
19	05.94	1410
25	03.15	2567
24	01.43	2467
12	03.52	6805
26	06.50	3946
06	04.41	9146
27	07.45	2417
05	04.03	5491
02	06.15	2124
03	07.32	1614
09	03.68	2761
07	08.70	1748
