# Supplementary material for: Perception of color emotions for single colors in red-green defective observers
Source: PeerJ. 2016 Dec 8;4:e2751. doi: 10.7717/peerj.2751 (PMC5149061; doi:10.7717/peerj.2751)
Supplement: Data S1 [file peerj-04-2751-s003.zip › dataset_ver2/affective/cleanliness/NTM/NTMsubject008_1_cleanness.txt]

09	04.41	9752
13	05.63	3702
11	09.72	3665
27	08.17	3553
25	04.37	3366
23	07.52	2311
14	06.26	3548
10	06.90	5816
17	03.17	2716
22	06.05	3318
29	06.05	6221
08	02.86	3260
19	06.57	4121
24	06.08	6192
20	04.12	2345
21	04.15	4319
07	09.68	2261
05	04.59	9696
16	04.48	2898
00	07.06	4191
01	05.81	10646
28	09.46	3234
02	06.25	2978
31	08.79	1783
12	04.52	3657
03	09.48	3206
04	01.46	4179
18	05.86	5685
06	06.79	6905
30	08.57	3753
26	06.37	4593
15	08.88	3249
