# Supplementary material for: Perception of color emotions for single colors in red-green defective observers
Source: PeerJ. 2016 Dec 8;4:e2751. doi: 10.7717/peerj.2751 (PMC5149061; doi:10.7717/peerj.2751)
Supplement: Data S1 [file peerj-04-2751-s003.zip › dataset_ver2/affective/cleanliness/NTM/NTMsubject008_2_cleanness.txt]

26	03.94	9515
17	02.28	3430
11	07.90	2676
01	03.12	2795
04	01.59	1482
18	05.30	3656
07	09.32	2452
16	04.66	4825
23	06.25	3033
13	00.79	3521
31	08.06	1059
24	01.57	1942
09	01.83	1111
10	06.30	4318
30	07.85	4333
15	06.19	3174
21	04.34	2043
27	06.83	7778
08	04.06	2515
00	06.35	3700
02	06.19	1856
25	04.15	1521
28	07.30	2724
03	08.34	1561
22	06.14	8116
20	04.41	2752
29	04.77	2774
12	03.39	1654
06	05.85	2676
19	05.95	5962
05	04.12	3013
14	03.79	1743
