# Supplementary material for: Perception of color emotions for single colors in red-green defective observers
Source: PeerJ. 2016 Dec 8;4:e2751. doi: 10.7717/peerj.2751 (PMC5149061; doi:10.7717/peerj.2751)
Supplement: Data S1 [file peerj-04-2751-s003.zip › dataset_ver2/affective/cleanliness/NTM/NTMsubject009_1_cleanness.txt]

26	05.00	3717
23	05.79	3303
24	02.68	3086
25	02.97	1744
16	05.57	2130
17	02.97	2257
21	02.57	2140
06	07.25	2304
13	01.59	5725
05	04.15	2023
10	09.19	2500
07	10.00	1604
27	05.00	2311
12	05.00	3867
14	07.05	2826
19	05.00	2017
30	06.70	1525
00	04.19	1868
01	00.94	2750
18	05.26	1851
28	05.00	1717
22	05.00	2183
31	08.57	1762
02	06.23	1668
15	08.70	2134
29	05.00	2373
03	08.30	3821
08	04.30	3100
11	10.00	1660
20	01.79	2074
04	05.00	3564
09	03.52	2427
