# Supplementary material for: Perception of color emotions for single colors in red-green defective observers
Source: PeerJ. 2016 Dec 8;4:e2751. doi: 10.7717/peerj.2751 (PMC5149061; doi:10.7717/peerj.2751)
Supplement: Data S1 [file peerj-04-2751-s003.zip › dataset_ver2/affective/cleanliness/NTM/NTMsubject009_2_cleanness.txt]

12	05.00	2568
29	05.00	2368
02	05.00	2805
31	07.98	1498
24	03.10	1262
22	05.86	1710
11	10.00	1752
13	03.74	1368
30	06.21	1133
04	05.00	1318
07	10.00	1487
28	05.94	1257
25	01.23	1500
23	05.00	0766
08	03.03	2017
10	06.26	1301
17	04.23	1117
19	05.00	1184
14	05.65	1200
01	04.08	1550
05	03.43	1252
18	05.00	1651
26	06.01	1317
06	08.45	1612
15	06.17	1303
21	00.00	2805
00	05.00	1751
16	05.00	1083
03	05.63	1549
27	05.83	1066
09	03.75	1200
20	03.74	1366
