# Supplementary material for: Perception of color emotions for single colors in red-green defective observers
Source: PeerJ. 2016 Dec 8;4:e2751. doi: 10.7717/peerj.2751 (PMC5149061; doi:10.7717/peerj.2751)
Supplement: Data S1 [file peerj-04-2751-s003.zip › dataset_ver2/affective/cleanliness/NTM/NTMsubject010_1_cleanness.txt]

31	06.46	2756
02	06.37	1900
09	02.68	1624
17	03.46	1034
28	06.19	0961
11	08.35	1219
22	04.48	1221
01	01.94	1193
19	06.95	1179
10	06.10	1216
30	06.59	1148
20	00.59	1958
06	06.77	1323
18	06.41	1242
03	08.65	1266
25	03.90	1322
21	02.43	1321
29	02.61	1117
00	01.52	2059
13	02.95	1269
07	07.21	1400
23	07.26	1598
26	04.17	1519
24	02.43	1249
04	02.30	1097
12	05.97	1284
27	07.14	1505
05	02.77	1117
15	05.55	1900
08	02.45	2152
16	03.12	2249
14	06.52	1442
