# Supplementary material for: Perception of color emotions for single colors in red-green defective observers
Source: PeerJ. 2016 Dec 8;4:e2751. doi: 10.7717/peerj.2751 (PMC5149061; doi:10.7717/peerj.2751)
Supplement: Data S1 [file peerj-04-2751-s003.zip › dataset_ver2/affective/cleanliness/NTM/NTMsubject010_2_cleanness.txt]

10	05.75	2208
21	02.50	1482
29	03.79	1360
20	01.63	1467
00	01.05	1254
06	06.43	1033
16	03.43	1051
23	06.10	1033
26	04.39	1484
14	06.59	1061
30	05.92	0908
01	02.85	1216
09	02.99	1391
22	04.46	0968
08	01.34	1383
02	05.21	1774
24	02.75	1250
13	02.50	1199
17	02.68	1184
27	05.21	1333
12	03.85	1091
18	04.46	0817
04	02.86	1049
15	06.45	1458
25	02.37	1267
28	05.86	1034
03	06.15	1025
07	08.39	1919
11	08.37	1187
19	06.37	1076
31	06.15	1252
05	03.30	1167
