# Supplementary material for: Perception of color emotions for single colors in red-green defective observers
Source: PeerJ. 2016 Dec 8;4:e2751. doi: 10.7717/peerj.2751 (PMC5149061; doi:10.7717/peerj.2751)
Supplement: Data S1 [file peerj-04-2751-s003.zip › dataset_ver2/affective/cleanliness/NTM/NTMsubject011_1_cleanness.txt]

16	04.15	3128
22	05.46	1200
03	06.75	1140
09	02.79	1042
15	08.86	1722
31	08.05	1050
04	01.46	1332
24	03.12	1266
05	01.37	1617
25	03.63	1304
07	09.17	1424
28	07.06	1147
08	00.48	1617
19	06.45	1175
21	04.39	1677
13	04.26	2196
18	07.86	1140
02	05.94	1844
01	02.06	1224
06	06.65	1506
29	04.28	1185
26	05.92	2405
10	08.10	1775
11	10.00	1827
14	07.19	1394
12	03.21	1344
00	01.83	1318
30	06.45	2554
20	04.19	1264
27	07.65	1196
17	05.70	1317
23	07.83	1254
