# Supplementary material for: Perception of color emotions for single colors in red-green defective observers
Source: PeerJ. 2016 Dec 8;4:e2751. doi: 10.7717/peerj.2751 (PMC5149061; doi:10.7717/peerj.2751)
Supplement: Data S1 [file peerj-04-2751-s003.zip › dataset_ver2/affective/cleanliness/NTM/NTMsubject011_2_cleanness.txt]

15	07.63	2947
20	03.30	1524
30	05.92	1403
08	02.01	1468
05	02.72	1518
14	06.45	1618
21	02.99	1051
24	02.55	1566
22	06.57	1253
19	07.63	1561
12	03.03	1601
18	05.68	1723
06	06.63	1536
00	03.17	1484
31	08.01	2225
07	08.12	1568
01	03.65	1608
09	04.06	1225
03	06.43	2163
11	08.57	1262
28	06.15	1617
26	03.25	2129
13	03.66	1644
17	02.94	2110
02	05.37	1276
23	06.32	2389
04	02.77	1267
27	06.77	1614
25	05.94	1395
10	05.97	1494
16	06.74	2173
29	06.57	1810
