# Supplementary material for: Perception of color emotions for single colors in red-green defective observers
Source: PeerJ. 2016 Dec 8;4:e2751. doi: 10.7717/peerj.2751 (PMC5149061; doi:10.7717/peerj.2751)
Supplement: Data S1 [file peerj-04-2751-s003.zip › dataset_ver2/affective/cleanliness/NTM/NTMsubject012_1_cleanness.txt]

11	09.43	3678
20	01.77	2325
18	03.55	1750
10	04.37	3717
25	00.00	2272
23	05.41	2017
21	01.21	2997
01	04.19	2129
14	06.21	2197
29	04.45	2719
06	05.92	2023
30	06.83	2311
08	01.85	2490
00	01.95	2251
03	06.15	2119
13	04.15	2285
24	00.83	2594
07	10.00	1951
28	06.03	2774
16	04.48	1848
17	01.23	2487
31	06.06	1977
15	07.94	2427
26	03.77	2063
12	03.99	1776
04	00.92	2252
09	01.19	3146
27	06.34	2544
05	00.00	2680
19	07.06	2168
02	06.08	2034
22	05.86	2608
