# Supplementary material for: Perception of color emotions for single colors in red-green defective observers
Source: PeerJ. 2016 Dec 8;4:e2751. doi: 10.7717/peerj.2751 (PMC5149061; doi:10.7717/peerj.2751)
Supplement: Data S1 [file peerj-04-2751-s003.zip › dataset_ver2/affective/cleanliness/NTM/NTMsubject012_2_cleanness.txt]

09	00.70	4683
06	06.94	1486
22	05.72	1736
02	07.94	2049
28	07.43	1612
31	09.01	3519
24	01.68	2626
23	06.17	2395
26	04.43	2652
27	05.52	1896
03	07.25	1944
07	10.00	1936
16	00.41	3114
21	00.00	1960
05	00.00	2333
01	00.48	2207
25	01.26	2534
17	01.65	3356
18	07.50	2203
13	02.25	2043
15	09.86	2170
04	01.37	2607
12	02.97	2640
19	05.43	1656
14	05.95	2625
08	00.46	2612
29	03.81	1678
11	08.59	2277
00	02.46	2535
30	05.75	2894
20	00.66	2821
10	06.23	1988
