# Supplementary material for: Perception of color emotions for single colors in red-green defective observers
Source: PeerJ. 2016 Dec 8;4:e2751. doi: 10.7717/peerj.2751 (PMC5149061; doi:10.7717/peerj.2751)
Supplement: Data S1 [file peerj-04-2751-s003.zip › dataset_ver2/affective/cleanliness/NTM/NTMsubject013_1_cleanness.txt]

17	02.79	4192
10	05.94	3419
06	05.79	2538
11	07.48	2370
21	01.66	2689
31	07.59	5027
30	04.57	3135
19	05.39	3450
05	02.12	1973
26	03.90	1660
00	03.57	2690
28	05.08	3217
18	05.61	1890
23	05.00	2237
13	02.25	2997
25	01.50	1792
24	01.21	2255
02	03.97	2904
16	03.21	4244
14	05.97	1992
04	03.75	6018
01	02.79	1921
15	08.03	2106
03	05.00	2159
07	07.66	1890
20	04.30	2959
12	03.50	2109
29	03.32	4445
09	01.86	2172
22	04.72	2885
08	03.05	3950
27	05.00	2266
