# Supplementary material for: Perception of color emotions for single colors in red-green defective observers
Source: PeerJ. 2016 Dec 8;4:e2751. doi: 10.7717/peerj.2751 (PMC5149061; doi:10.7717/peerj.2751)
Supplement: Data S1 [file peerj-04-2751-s003.zip › dataset_ver2/affective/cleanliness/NTM/NTMsubject013_2_cleanness.txt]

05	02.23	4274
13	01.48	1988
16	04.32	3080
11	08.90	3082
23	06.25	2632
14	07.48	1642
29	05.48	3065
03	06.01	2765
26	05.46	2168
12	04.23	1666
01	03.30	1324
27	05.00	2555
21	02.50	2466
22	04.72	3379
31	08.15	2038
17	02.97	2652
08	03.37	3531
28	05.34	1870
06	05.99	1871
15	08.41	1723
20	03.21	3489
02	04.35	3030
19	06.19	1940
25	01.06	2137
07	08.14	2016
04	03.90	3231
30	04.88	3729
18	06.35	1656
10	03.46	3195
09	01.30	1553
00	03.95	1361
24	00.28	5453
