# Supplementary material for: Perception of color emotions for single colors in red-green defective observers
Source: PeerJ. 2016 Dec 8;4:e2751. doi: 10.7717/peerj.2751 (PMC5149061; doi:10.7717/peerj.2751)
Supplement: Data S1 [file peerj-04-2751-s003.zip › dataset_ver2/affective/freshness/CVD/CVDsubject001_1_freshness.txt]

04	05.65	3472
25	01.52	2578
28	06.19	2445
00	06.92	2366
13	07.68	3358
12	03.97	2086
30	08.41	2533
06	09.48	1819
21	02.01	2545
03	07.10	1701
20	02.86	1337
10	06.41	3016
09	07.28	2060
08	02.72	3245
23	04.45	3988
26	02.86	2443
22	03.30	1491
15	09.90	1857
27	07.15	1172
24	02.19	2054
02	06.54	2084
29	06.63	3822
16	03.39	1531
19	05.28	1897
05	07.75	3341
18	02.39	1384
01	05.99	2337
11	09.35	2019
17	02.30	1873
07	09.19	2225
14	05.88	1822
31	06.76	2788
