# Supplementary material for: Perception of color emotions for single colors in red-green defective observers
Source: PeerJ. 2016 Dec 8;4:e2751. doi: 10.7717/peerj.2751 (PMC5149061; doi:10.7717/peerj.2751)
Supplement: Data S1 [file peerj-04-2751-s003.zip › dataset_ver2/affective/freshness/CVD/CVDsubject001_2_freshness.txt]

28	05.95	2817
18	02.92	2249
29	02.72	2068
08	06.23	2842
27	07.79	1856
23	06.45	1473
30	07.54	1684
21	01.74	2864
13	05.83	1296
14	08.23	1483
11	09.65	1317
04	04.65	2956
02	06.72	1388
06	08.34	1590
31	06.55	1262
03	09.43	4000
24	02.39	4339
01	06.06	2283
00	05.65	2188
20	00.55	2501
17	03.08	4306
16	01.14	2248
05	06.74	5846
26	04.66	3422
22	04.54	1166
09	06.97	1584
15	08.92	2051
25	03.92	1419
07	09.83	2233
19	04.55	2283
10	08.50	1433
12	05.17	1767
