# Supplementary material for: Perception of color emotions for single colors in red-green defective observers
Source: PeerJ. 2016 Dec 8;4:e2751. doi: 10.7717/peerj.2751 (PMC5149061; doi:10.7717/peerj.2751)
Supplement: Data S1 [file peerj-04-2751-s003.zip › dataset_ver2/affective/freshness/CVD/CVDsubject002_1_freshness.txt]

04	09.10	8026
22	04.77	5996
18	06.81	3677
01	03.48	6684
31	05.86	2737
14	04.39	3731
11	07.52	6969
28	02.52	3557
30	04.55	5382
25	01.10	4719
13	02.70	4049
27	08.37	5149
15	02.99	5760
12	06.01	3421
24	03.21	3184
20	03.45	2302
08	02.23	4330
09	07.06	5013
06	05.74	6914
26	04.79	8161
21	04.32	3064
16	02.61	7129
23	04.99	12594
07	07.79	7597
02	06.57	8698
03	06.99	5788
10	04.81	9583
19	06.01	4904
29	02.99	3734
05	04.55	3931
17	03.06	5196
00	02.70	13587
