# Supplementary material for: Perception of color emotions for single colors in red-green defective observers
Source: PeerJ. 2016 Dec 8;4:e2751. doi: 10.7717/peerj.2751 (PMC5149061; doi:10.7717/peerj.2751)
Supplement: Data S1 [file peerj-04-2751-s003.zip › dataset_ver2/affective/freshness/CVD/CVDsubject002_2_freshness.txt]

29	04.72	6319
13	03.59	3759
28	04.34	5869
08	03.50	5151
03	08.30	3480
00	03.75	7097
23	04.50	4000
18	03.81	3686
25	01.55	6429
20	04.25	6092
31	04.97	2495
21	04.74	4148
05	05.19	10055
26	05.99	4335
27	07.10	3551
16	04.28	4510
14	04.41	6961
04	06.01	8190
30	06.50	3717
24	03.54	7483
06	07.21	10259
11	07.55	7371
12	05.48	7584
10	06.63	5269
07	07.15	5034
17	02.81	3118
01	03.63	7197
19	02.79	10005
22	03.99	3302
09	04.35	7780
02	06.81	6800
15	02.83	7836
