# Supplementary material for: Perception of color emotions for single colors in red-green defective observers
Source: PeerJ. 2016 Dec 8;4:e2751. doi: 10.7717/peerj.2751 (PMC5149061; doi:10.7717/peerj.2751)
Supplement: Data S1 [file peerj-04-2751-s003.zip › dataset_ver2/affective/freshness/CVD/CVDsubject003_1_freshness.txt]

25	03.21	7045
04	03.52	5653
18	06.66	8039
06	06.08	7317
08	02.03	6117
09	04.48	4836
23	08.57	4601
16	07.97	4578
22	10.00	4969
28	04.57	7647
00	04.50	4834
27	07.59	3198
03	07.61	6598
21	09.55	3709
20	10.00	3408
31	06.65	2245
19	07.14	4156
02	04.54	3884
30	04.57	3373
29	03.08	6186
12	01.08	5517
11	06.26	8408
10	04.50	5367
01	07.39	4868
05	06.52	3150
17	06.01	5610
15	08.12	3704
24	04.55	4795
07	08.03	3804
13	03.03	4691
26	07.03	4540
14	06.01	5476
