# Supplementary material for: Perception of color emotions for single colors in red-green defective observers
Source: PeerJ. 2016 Dec 8;4:e2751. doi: 10.7717/peerj.2751 (PMC5149061; doi:10.7717/peerj.2751)
Supplement: Data S1 [file peerj-04-2751-s003.zip › dataset_ver2/affective/freshness/CVD/CVDsubject003_2_freshness.txt]

07	07.85	5891
09	04.35	4837
21	08.90	3182
25	03.26	2899
01	04.50	3033
02	04.52	3283
20	09.01	2732
23	04.61	4065
22	08.99	6522
04	02.52	3451
10	03.99	3485
19	07.10	3661
18	08.01	7239
11	04.39	6549
24	04.08	3806
08	02.01	3224
03	07.95	5369
28	04.45	2250
14	04.43	2873
12	02.06	4704
26	04.23	2537
31	05.52	1956
27	05.32	2684
13	01.01	4203
17	05.52	2796
05	05.86	2433
00	03.85	2818
30	04.48	2473
06	06.03	3148
29	04.50	2816
15	06.03	5166
16	06.06	6161
