# Supplementary material for: Perception of color emotions for single colors in red-green defective observers
Source: PeerJ. 2016 Dec 8;4:e2751. doi: 10.7717/peerj.2751 (PMC5149061; doi:10.7717/peerj.2751)
Supplement: Data S1 [file peerj-04-2751-s003.zip › dataset_ver2/affective/freshness/CVD/CVDsubject004_1_freshness.txt]

07	10.00	6566
29	03.81	3963
23	01.10	7174
00	00.00	4223
18	00.00	2988
30	04.68	6554
15	00.00	6024
06	05.46	7136
11	10.00	3066
19	00.00	3435
12	02.83	4547
27	06.94	4087
16	00.00	1777
10	07.94	6658
26	02.39	2998
17	03.99	7193
01	00.00	2618
28	03.21	5390
24	00.00	7548
03	05.54	4379
14	08.79	5262
08	03.45	3644
05	00.00	2584
13	02.83	2742
22	08.43	5361
04	00.00	4073
25	04.08	3081
09	04.50	3493
20	02.45	3965
21	03.81	3104
02	05.90	4919
31	03.55	8754
