# Supplementary material for: Perception of color emotions for single colors in red-green defective observers
Source: PeerJ. 2016 Dec 8;4:e2751. doi: 10.7717/peerj.2751 (PMC5149061; doi:10.7717/peerj.2751)
Supplement: Data S1 [file peerj-04-2751-s003.zip › dataset_ver2/affective/freshness/CVD/CVDsubject004_2_freshness.txt]

08	04.26	4140
14	06.06	4447
20	05.39	2648
23	04.99	19017
26	08.32	6441
25	06.61	3825
17	04.74	3170
12	05.63	4378
16	00.00	1979
31	03.55	2341
11	07.45	3712
15	10.00	4015
27	05.39	10349
24	04.23	3297
04	00.00	2388
06	07.57	4509
29	04.03	3688
30	04.75	2203
13	05.00	4419
21	05.54	5859
18	03.50	9514
03	00.00	3106
22	05.52	2740
09	05.00	1026
00	00.00	1553
02	03.83	1950
05	02.70	3515
07	10.00	4073
01	00.61	3796
19	00.00	2401
28	03.72	1651
10	09.14	4171
