# Supplementary material for: Perception of color emotions for single colors in red-green defective observers
Source: PeerJ. 2016 Dec 8;4:e2751. doi: 10.7717/peerj.2751 (PMC5149061; doi:10.7717/peerj.2751)
Supplement: Data S1 [file peerj-04-2751-s003.zip › dataset_ver2/affective/freshness/CVD/CVDsubject005_1_freshness.txt]

09	04.50	24527
26	05.50	2239
12	06.43	2273
04	06.48	1789
20	05.94	4070
13	04.86	2635
27	07.92	2080
23	08.08	1717
30	07.21	2301
06	05.32	3587
28	05.41	8844
19	05.52	7667
03	06.59	4519
24	03.99	5077
29	03.46	2126
11	05.37	4902
00	03.54	10468
14	04.05	3089
17	04.05	1425
07	07.01	3044
22	05.32	20593
10	04.85	4849
15	06.08	1601
31	08.20	1153
18	05.19	1905
21	02.06	7015
05	04.86	7078
02	05.55	2314
25	00.41	7823
16	04.86	2568
01	05.26	2567
08	04.21	2416
