# Supplementary material for: Perception of color emotions for single colors in red-green defective observers
Source: PeerJ. 2016 Dec 8;4:e2751. doi: 10.7717/peerj.2751 (PMC5149061; doi:10.7717/peerj.2751)
Supplement: Data S1 [file peerj-04-2751-s003.zip › dataset_ver2/affective/freshness/CVD/CVDsubject005_2_freshness.txt]

07	08.08	2381
03	07.01	1538
02	06.10	1393
21	00.35	2538
18	01.68	1616
10	04.03	1952
24	04.54	3378
15	03.68	1605
28	06.03	2334
06	05.63	1534
05	04.34	1825
27	08.19	1990
19	05.43	4844
31	07.78	1858
14	03.95	1575
16	03.57	1292
04	04.86	20734
09	04.05	1565
12	04.79	2204
20	05.26	2089
00	05.61	3545
26	05.23	1651
11	06.81	7335
23	07.68	1441
01	04.88	1770
17	04.54	3588
22	06.59	2593
29	02.95	2539
30	06.83	1556
13	04.81	1500
25	02.66	1979
08	04.83	1506
