# Supplementary material for: Perception of color emotions for single colors in red-green defective observers
Source: PeerJ. 2016 Dec 8;4:e2751. doi: 10.7717/peerj.2751 (PMC5149061; doi:10.7717/peerj.2751)
Supplement: Data S1 [file peerj-04-2751-s003.zip › dataset_ver2/affective/freshness/CVD/CVDsubject006_1_freshness.txt]

21	05.00	3173
11	08.06	4210
25	04.55	3065
23	05.46	2795
00	04.03	6536
20	03.72	3433
30	05.65	2863
18	05.00	3475
01	03.48	2834
09	05.00	4082
02	06.74	1894
28	08.37	1998
17	04.14	2117
19	05.35	3101
07	06.88	2933
05	04.14	2622
06	05.32	2350
15	06.14	3376
24	05.00	1291
10	05.65	2033
27	07.61	2292
13	04.35	2915
04	05.00	2245
29	04.48	2634
14	04.83	2403
22	05.85	2200
26	06.46	2878
12	05.10	3583
16	04.03	4495
31	07.31	2147
08	05.00	1016
03	09.63	2411
