# Supplementary material for: Perception of color emotions for single colors in red-green defective observers
Source: PeerJ. 2016 Dec 8;4:e2751. doi: 10.7717/peerj.2751 (PMC5149061; doi:10.7717/peerj.2751)
Supplement: Data S1 [file peerj-04-2751-s003.zip › dataset_ver2/affective/freshness/CVD/CVDsubject006_2_freshness.txt]

08	04.52	4805
20	05.39	2425
14	05.68	3101
09	04.72	2308
13	05.00	2500
06	07.32	3329
04	05.00	2151
12	05.41	2575
17	04.74	2784
23	05.63	3233
03	05.32	3292
16	04.32	3918
01	04.66	3260
29	04.72	2349
28	05.26	3252
22	04.70	2254
27	07.43	2258
11	07.75	2848
30	06.68	1767
15	07.08	1850
21	04.85	3856
10	05.32	2206
24	04.54	4172
02	05.41	3067
25	04.15	5360
07	08.06	2394
05	04.74	2727
00	03.32	5658
18	05.08	3523
26	05.00	1482
19	06.65	2149
31	07.52	1956
