# Supplementary material for: Perception of color emotions for single colors in red-green defective observers
Source: PeerJ. 2016 Dec 8;4:e2751. doi: 10.7717/peerj.2751 (PMC5149061; doi:10.7717/peerj.2751)
Supplement: Data S1 [file peerj-04-2751-s003.zip › dataset_ver2/affective/freshness/CVD/CVDsubject007_1_freshness.txt]

17	01.12	4703
12	01.05	1155
30	02.17	3332
22	03.72	1338
13	03.77	1820
07	09.14	3290
08	01.57	1281
21	01.86	1419
19	06.57	1236
25	02.92	1321
03	05.00	0413
20	06.39	4101
18	03.92	3280
28	10.00	3571
31	06.65	2245
14	05.45	1872
09	05.92	1225
23	03.43	2434
24	03.28	1353
00	01.92	3306
27	06.08	1887
05	06.30	3714
26	06.03	2333
04	02.06	1541
01	05.95	2318
11	09.35	4174
15	08.74	0806
02	06.23	1759
10	05.65	1576
16	05.00	1598
29	05.57	2694
06	07.32	3025
