# Supplementary material for: Perception of color emotions for single colors in red-green defective observers
Source: PeerJ. 2016 Dec 8;4:e2751. doi: 10.7717/peerj.2751 (PMC5149061; doi:10.7717/peerj.2751)
Supplement: Data S1 [file peerj-04-2751-s003.zip › dataset_ver2/affective/freshness/CVD/CVDsubject007_2_freshness.txt]

23	06.28	10822
20	03.70	2365
13	01.03	1553
31	06.62	2607
02	02.30	1221
03	09.37	2587
15	03.95	1485
08	00.72	1400
25	03.48	1296
05	04.46	2656
19	06.88	0867
30	06.55	1268
10	06.45	1383
11	09.17	1734
26	06.39	1486
28	05.46	4258
09	03.81	0808
21	01.86	1914
06	06.10	2338
12	00.00	1433
00	03.81	1850
17	02.92	1233
24	03.74	3151
29	02.30	1495
16	03.77	1806
14	04.08	1745
27	07.55	1217
01	06.06	1831
04	04.32	2078
07	09.06	1582
18	04.41	2049
22	04.01	1762
