# Supplementary material for: Perception of color emotions for single colors in red-green defective observers
Source: PeerJ. 2016 Dec 8;4:e2751. doi: 10.7717/peerj.2751 (PMC5149061; doi:10.7717/peerj.2751)
Supplement: Data S1 [file peerj-04-2751-s003.zip › dataset_ver2/affective/freshness/CVD/CVDsubject008_1_freshness.txt]

20	07.81	4837
15	08.21	3495
12	04.48	6749
02	06.19	3483
24	04.30	4476
08	01.95	3616
03	07.57	4726
01	06.57	2865
16	07.63	4279
18	08.55	2605
29	04.19	3519
07	08.50	3747
28	04.66	6914
06	06.86	3979
00	07.03	2735
19	07.97	2788
05	06.46	8952
22	09.03	2190
27	08.08	5140
23	09.05	2569
10	03.95	6952
04	01.61	4853
30	05.28	2484
11	06.17	1594
14	04.14	3017
25	02.65	3018
26	06.55	3487
21	04.81	6617
17	04.83	4130
31	07.10	4510
13	04.21	2952
09	04.68	2121
