# Supplementary material for: Perception of color emotions for single colors in red-green defective observers
Source: PeerJ. 2016 Dec 8;4:e2751. doi: 10.7717/peerj.2751 (PMC5149061; doi:10.7717/peerj.2751)
Supplement: Data S1 [file peerj-04-2751-s003.zip › dataset_ver2/affective/freshness/CVD/CVDsubject008_2_freshness.txt]

06	05.85	3047
31	06.52	1742
16	05.77	2702
28	04.41	2752
10	04.55	2420
00	05.21	2735
04	02.63	2752
05	05.34	2405
18	07.54	1874
20	04.68	1827
15	07.94	2339
07	06.55	2865
23	08.52	2003
25	02.63	2041
03	06.08	2922
08	03.37	1627
29	02.74	1557
12	03.95	3235
11	06.52	2257
27	07.92	1660
13	04.05	2155
17	06.14	2374
01	05.57	2718
19	08.06	1627
21	04.59	3209
30	06.86	4492
24	04.83	3433
09	04.70	2732
14	06.21	1855
02	06.79	2258
22	07.65	2521
26	04.74	3797
