# Supplementary material for: Perception of color emotions for single colors in red-green defective observers
Source: PeerJ. 2016 Dec 8;4:e2751. doi: 10.7717/peerj.2751 (PMC5149061; doi:10.7717/peerj.2751)
Supplement: Data S1 [file peerj-04-2751-s003.zip › dataset_ver2/affective/freshness/CVD/CVDsubject009_1_freshness.txt]

29	04.26	7574
11	08.14	3153
04	02.57	1989
09	01.14	1823
12	03.30	2753
28	05.92	1991
03	07.06	1373
31	06.86	1044
21	04.37	3449
19	08.85	3310
24	05.66	2405
06	04.14	3213
27	05.77	3565
00	02.90	6019
20	08.05	2140
23	07.01	3235
16	06.77	2007
26	05.30	3994
15	06.95	1672
13	02.12	1987
10	03.30	2073
18	07.52	2933
14	06.59	4275
05	02.68	3261
01	03.06	2336
22	06.43	3749
17	04.75	2021
25	03.97	2686
30	06.46	2336
08	03.37	8308
02	06.92	4300
07	05.68	1542
