# Supplementary material for: Perception of color emotions for single colors in red-green defective observers
Source: PeerJ. 2016 Dec 8;4:e2751. doi: 10.7717/peerj.2751 (PMC5149061; doi:10.7717/peerj.2751)
Supplement: Data S1 [file peerj-04-2751-s003.zip › dataset_ver2/affective/freshness/CVD/CVDsubject009_2_freshness.txt]

04	02.39	5015
30	05.63	2090
05	03.50	1328
24	03.43	2734
28	07.10	1594
10	04.35	4127
02	04.14	1294
08	01.94	1359
29	05.43	1805
17	04.81	3239
20	04.88	3466
26	04.74	1710
23	06.37	1364
13	01.74	1808
21	04.85	6279
22	05.34	1394
00	04.35	4062
07	05.46	2041
14	05.12	4445
09	04.28	1591
12	03.68	2189
18	05.81	2922
19	05.83	3398
31	05.92	2701
16	05.25	2587
01	03.01	2999
15	08.14	5257
27	05.48	2006
03	05.30	1576
11	07.79	2950
25	03.25	2239
06	03.05	1526
