# Supplementary material for: Perception of color emotions for single colors in red-green defective observers
Source: PeerJ. 2016 Dec 8;4:e2751. doi: 10.7717/peerj.2751 (PMC5149061; doi:10.7717/peerj.2751)
Supplement: Data S1 [file peerj-04-2751-s003.zip › dataset_ver2/affective/freshness/CVD/CVDsubject010_1_freshness.txt]

29	04.74	7326
07	05.25	12872
09	04.75	6565
25	04.61	6296
00	05.26	4086
14	05.32	7141
26	05.30	4853
21	04.74	7971
03	05.37	8524
06	05.06	7825
15	05.00	6053
11	05.17	12352
18	04.72	6849
02	05.00	6813
05	04.70	12100
19	05.00	8827
23	05.25	5935
24	05.17	19406
08	04.68	5510
20	04.37	5759
30	05.48	5811
27	05.00	5860
28	05.00	5137
22	04.92	17625
10	05.45	7118
04	05.01	14220
01	04.30	6511
17	04.34	10604
13	04.68	17418
16	04.68	6112
12	05.15	9139
31	05.78	5014
