# Supplementary material for: Perception of color emotions for single colors in red-green defective observers
Source: PeerJ. 2016 Dec 8;4:e2751. doi: 10.7717/peerj.2751 (PMC5149061; doi:10.7717/peerj.2751)
Supplement: Data S1 [file peerj-04-2751-s003.zip › dataset_ver2/affective/freshness/CVD/CVDsubject010_2_freshness.txt]

23	04.63	6783
11	06.77	5314
25	02.88	4866
22	04.55	3662
13	04.17	3520
08	04.54	3815
19	05.75	5611
05	04.66	4783
12	04.72	5827
07	05.94	6164
28	04.70	8937
30	04.66	4951
27	05.43	5027
17	04.32	3967
10	06.21	4043
29	05.54	7294
01	04.28	4050
14	05.37	3786
06	05.65	5976
09	04.66	6130
03	05.01	10673
04	04.45	3795
26	04.74	4209
31	05.65	5650
02	05.41	3849
20	04.19	8165
24	05.19	2900
21	04.21	2989
15	05.26	4090
00	05.43	5933
16	05.26	7020
18	05.90	3890
