# Supplementary material for: Perception of color emotions for single colors in red-green defective observers
Source: PeerJ. 2016 Dec 8;4:e2751. doi: 10.7717/peerj.2751 (PMC5149061; doi:10.7717/peerj.2751)
Supplement: Data S1 [file peerj-04-2751-s003.zip › dataset_ver2/affective/freshness/CVD/CVDsubject011_1_freshness.txt]

07	07.77	5480
22	05.46	3228
06	05.00	4974
24	04.12	3757
17	05.46	3132
09	03.92	2716
04	02.55	3338
20	04.75	3155
26	05.46	2762
02	05.15	5294
10	05.25	2688
12	05.00	5972
25	05.43	4060
00	04.43	5038
05	04.54	4009
16	03.90	5658
31	05.52	4263
29	05.14	4380
19	05.00	3646
03	05.37	3280
18	05.59	3266
30	05.57	3681
11	08.57	4597
14	05.34	3267
01	04.61	3288
13	03.50	4428
15	09.23	2868
23	07.28	13586
21	03.97	4652
27	06.41	6603
28	04.68	6618
08	00.99	3404
