# Supplementary material for: Perception of color emotions for single colors in red-green defective observers
Source: PeerJ. 2016 Dec 8;4:e2751. doi: 10.7717/peerj.2751 (PMC5149061; doi:10.7717/peerj.2751)
Supplement: Data S1 [file peerj-04-2751-s003.zip › dataset_ver2/affective/freshness/CVD/CVDsubject011_2_freshness.txt]

14	08.35	4023
12	05.17	3902
24	03.28	1854
00	04.86	2929
23	05.25	2699
20	04.70	2354
07	05.90	2346
29	05.00	2818
03	05.32	4366
28	05.54	2100
22	05.65	2089
26	05.92	3281
09	04.41	1557
06	05.43	1890
11	06.46	3001
04	04.23	3262
15	05.41	1862
05	04.54	3750
21	05.19	2408
10	05.28	3239
27	04.74	4024
19	04.65	1717
08	01.77	1924
31	05.45	2959
25	05.00	3607
16	04.06	3306
18	05.48	2625
02	05.65	3416
01	04.77	4000
17	04.41	2140
30	06.32	2335
13	04.35	3413
