# Supplementary material for: Perception of color emotions for single colors in red-green defective observers
Source: PeerJ. 2016 Dec 8;4:e2751. doi: 10.7717/peerj.2751 (PMC5149061; doi:10.7717/peerj.2751)
Supplement: Data S1 [file peerj-04-2751-s003.zip › dataset_ver2/affective/freshness/CVD/CVDsubject012_1_freshness.txt]

07	06.99	5098
26	06.06	5286
22	06.01	5526
21	03.99	4078
02	06.10	3720
15	06.55	3184
27	07.61	2567
03	07.19	2438
01	03.34	7508
25	03.59	2147
12	03.57	4019
28	06.72	2195
16	03.19	4509
05	03.12	3155
14	02.35	5394
13	02.95	2241
06	05.00	3066
10	03.14	9032
17	05.00	1527
31	07.50	5047
23	06.83	1550
29	05.90	3681
09	03.88	1985
11	05.61	4268
00	05.00	1415
08	04.41	2885
30	05.50	2667
24	05.00	1751
18	03.37	2834
20	05.00	2187
19	06.61	2174
04	03.94	1792
