# Supplementary material for: Perception of color emotions for single colors in red-green defective observers
Source: PeerJ. 2016 Dec 8;4:e2751. doi: 10.7717/peerj.2751 (PMC5149061; doi:10.7717/peerj.2751)
Supplement: Data S1 [file peerj-04-2751-s003.zip › dataset_ver2/affective/freshness/CVD/CVDsubject012_2_freshness.txt]

00	03.94	4802
26	06.12	1475
02	05.59	0862
20	05.83	1694
27	06.65	0928
18	04.59	1771
23	06.48	2338
06	05.95	9138
21	03.92	5276
07	06.19	2717
01	04.32	2321
24	05.00	2173
16	03.92	2439
29	03.95	30600
14	03.14	3523
30	06.57	4030
31	07.01	1177
13	03.48	5086
08	05.00	4393
28	06.39	1761
10	03.55	1817
15	05.00	1701
09	03.92	1096
11	05.00	0945
19	03.92	3200
25	03.92	2103
22	05.00	1063
03	06.61	1509
05	04.10	1511
12	03.79	2187
17	04.15	1377
04	03.30	1689
