# Supplementary material for: Perception of color emotions for single colors in red-green defective observers
Source: PeerJ. 2016 Dec 8;4:e2751. doi: 10.7717/peerj.2751 (PMC5149061; doi:10.7717/peerj.2751)
Supplement: Data S1 [file peerj-04-2751-s003.zip › dataset_ver2/affective/freshness/CVD/CVDsubject013_1_freshness.txt]

25	01.17	4875
09	04.01	6710
00	06.23	7176
24	07.41	2287
29	03.48	4894
20	03.99	2637
11	06.90	2124
30	07.10	2139
08	04.39	2106
31	08.23	2369
13	01.97	2586
16	06.81	2511
19	09.15	2901
18	03.55	2283
03	10.00	1794
26	04.39	1778
14	03.63	6069
21	03.70	1575
04	02.21	1726
05	02.32	3994
22	04.14	1813
02	06.46	2467
06	06.23	1410
27	08.95	1557
01	04.12	1575
17	03.50	1429
12	06.39	3287
15	09.35	1709
10	04.43	2722
07	09.34	2087
28	05.59	2122
23	05.90	1875
