# Supplementary material for: Perception of color emotions for single colors in red-green defective observers
Source: PeerJ. 2016 Dec 8;4:e2751. doi: 10.7717/peerj.2751 (PMC5149061; doi:10.7717/peerj.2751)
Supplement: Data S1 [file peerj-04-2751-s003.zip › dataset_ver2/affective/freshness/CVD/CVDsubject013_2_freshness.txt]

30	07.10	4407
31	07.92	1309
25	02.05	1641
29	02.05	0679
22	03.26	1458
18	03.12	1047
04	03.10	1461
01	03.10	1474
15	08.19	1537
05	04.32	1279
28	07.61	2318
08	03.79	2122
10	07.79	1721
07	09.88	1627
13	02.79	1210
03	09.94	1559
16	03.94	1543
12	03.94	1000
19	07.06	3544
02	07.65	3952
11	08.34	1176
21	01.01	1509
20	01.03	0746
09	03.15	1675
00	07.72	1676
23	08.55	1774
17	01.57	1807
27	07.70	2369
06	07.01	4690
14	04.34	1959
24	03.45	2354
26	03.19	1395
