# Supplementary material for: Perception of color emotions for single colors in red-green defective observers
Source: PeerJ. 2016 Dec 8;4:e2751. doi: 10.7717/peerj.2751 (PMC5149061; doi:10.7717/peerj.2751)
Supplement: Data S1 [file peerj-04-2751-s003.zip › dataset_ver2/affective/freshness/NTF/NTFsubject001_1_freshness.txt]

08	01.34	3066
05	03.66	2816
09	02.68	1644
04	01.39	2677
01	02.81	1550
11	08.25	2159
14	06.97	1729
21	01.45	1644
07	09.55	2102
28	08.81	2012
29	04.21	1847
22	04.43	2698
31	07.01	2795
10	07.14	2027
00	03.86	2536
26	04.85	3679
24	01.68	1710
30	07.95	1434
16	03.26	1642
12	00.77	2730
25	00.68	1822
19	04.85	3397
13	01.08	1544
27	07.01	1477
18	06.01	2239
23	05.77	1898
15	07.32	1337
02	05.01	1900
03	08.43	2759
17	03.35	2360
06	07.17	1417
20	01.81	1609
