# Supplementary material for: Perception of color emotions for single colors in red-green defective observers
Source: PeerJ. 2016 Dec 8;4:e2751. doi: 10.7717/peerj.2751 (PMC5149061; doi:10.7717/peerj.2751)
Supplement: Data S1 [file peerj-04-2751-s003.zip › dataset_ver2/affective/freshness/NTF/NTFsubject001_2_freshness.txt]

04	02.15	2303
18	02.30	5698
27	05.35	2368
28	05.75	2318
14	06.52	1450
15	07.61	1101
09	03.63	1308
00	02.35	3785
17	02.06	1317
11	08.66	1331
07	09.15	1107
12	00.92	1399
20	02.54	3251
26	04.01	2562
30	08.23	2822
10	06.37	2017
05	06.92	1974
16	01.41	3374
31	06.43	1493
19	04.12	2594
01	04.08	1556
06	06.94	1450
23	06.26	1517
22	04.66	3651
29	06.55	3333
13	01.54	1917
03	08.08	1535
08	00.95	1500
25	02.57	1235
02	06.92	1850
21	03.79	12408
24	02.01	1985
