# Supplementary material for: Perception of color emotions for single colors in red-green defective observers
Source: PeerJ. 2016 Dec 8;4:e2751. doi: 10.7717/peerj.2751 (PMC5149061; doi:10.7717/peerj.2751)
Supplement: Data S1 [file peerj-04-2751-s003.zip › dataset_ver2/affective/freshness/NTF/NTFsubject002_1_freshness.txt]

14	10.00	5164
28	05.00	4326
18	03.19	4116
15	10.00	2411
11	07.77	2705
27	05.77	4702
13	01.59	2707
01	03.32	3840
21	02.79	6454
05	05.00	1322
09	05.00	1827
24	03.01	7191
10	06.52	2515
17	01.65	3487
02	06.10	2829
07	08.46	7482
00	02.75	4384
29	05.00	2081
22	06.34	2472
08	00.75	2693
25	03.75	2693
31	07.66	2968
16	05.00	3343
12	05.00	1910
06	07.37	2312
03	06.37	5388
23	01.21	5769
19	05.00	1758
04	00.00	3908
20	02.26	2382
30	05.00	1602
26	06.19	3044
