# Supplementary material for: Perception of color emotions for single colors in red-green defective observers
Source: PeerJ. 2016 Dec 8;4:e2751. doi: 10.7717/peerj.2751 (PMC5149061; doi:10.7717/peerj.2751)
Supplement: Data S1 [file peerj-04-2751-s003.zip › dataset_ver2/affective/freshness/NTF/NTFsubject002_2_freshness.txt]

08	02.06	2914
29	05.00	2364
20	03.17	2330
01	06.41	2031
04	00.00	2030
03	08.72	1700
02	07.34	1520
13	03.23	2288
10	06.92	1758
30	06.88	1812
09	03.05	2126
15	08.08	1646
00	02.14	2274
17	02.48	1949
12	02.57	4959
19	06.99	1341
28	03.77	2908
23	06.75	1485
24	01.03	2391
18	07.88	2029
31	07.89	1907
06	06.59	2344
25	05.00	2644
14	07.50	1650
26	07.41	1910
21	02.86	3499
05	05.10	2757
11	10.00	2109
27	09.03	1636
22	08.19	2151
07	07.34	2399
16	01.79	2187
