# Supplementary material for: Perception of color emotions for single colors in red-green defective observers
Source: PeerJ. 2016 Dec 8;4:e2751. doi: 10.7717/peerj.2751 (PMC5149061; doi:10.7717/peerj.2751)
Supplement: Data S1 [file peerj-04-2751-s003.zip › dataset_ver2/affective/freshness/NTF/NTFsubject003_1_freshness.txt]

28	04.23	9544
12	03.86	3420
03	09.57	3185
30	05.75	3839
02	06.03	2421
14	05.85	2216
24	03.34	5991
15	09.30	2669
13	03.75	3814
31	08.38	1493
27	09.25	2950
08	01.46	3060
21	05.66	4200
11	09.46	2006
19	09.03	3271
29	05.23	2944
17	05.90	5304
00	00.75	4190
07	09.59	2571
16	01.21	2324
01	05.75	2286
18	06.05	2142
09	04.15	2267
04	01.14	2300
05	05.54	3617
22	06.55	2213
23	08.94	3713
25	05.28	2550
10	07.08	2404
26	07.14	2679
06	08.06	4969
20	01.79	2380
