# Supplementary material for: Perception of color emotions for single colors in red-green defective observers
Source: PeerJ. 2016 Dec 8;4:e2751. doi: 10.7717/peerj.2751 (PMC5149061; doi:10.7717/peerj.2751)
Supplement: Data S1 [file peerj-04-2751-s003.zip › dataset_ver2/affective/freshness/NTF/NTFsubject003_2_freshness.txt]

22	06.70	2658
00	00.45	1998
10	06.28	1478
04	00.68	2042
20	03.95	3995
26	07.01	1643
01	06.46	3656
27	07.88	1617
24	03.99	2328
16	01.06	2018
30	06.08	3188
21	04.41	3434
06	06.88	2094
25	03.97	2200
11	07.59	2840
29	03.41	1530
13	03.70	2249
14	06.92	3423
15	08.61	1961
17	03.81	1983
07	09.74	2805
19	09.34	2288
02	08.19	2220
08	01.10	2219
23	07.79	2480
18	06.57	1464
28	02.52	1645
05	03.32	2245
12	01.32	1654
31	08.18	1313
03	08.88	4763
09	01.74	1776
