# Supplementary material for: Perception of color emotions for single colors in red-green defective observers
Source: PeerJ. 2016 Dec 8;4:e2751. doi: 10.7717/peerj.2751 (PMC5149061; doi:10.7717/peerj.2751)
Supplement: Data S1 [file peerj-04-2751-s003.zip › dataset_ver2/affective/freshness/NTF/NTFsubject004_1_freshness.txt]

21	06.03	6040
29	06.15	7046
27	03.86	9026
14	07.03	5587
19	07.59	13135
22	03.90	4383
01	02.12	4753
23	06.43	5589
30	08.92	6316
06	05.00	4151
08	00.88	5806
25	03.74	8251
31	07.30	1658
02	06.66	5200
17	02.90	4211
26	05.75	4112
20	03.59	7184
28	09.94	3637
12	06.03	6563
10	06.23	5722
11	08.61	4259
13	03.50	8691
24	01.95	4675
15	09.83	3157
09	02.28	7605
00	00.83	10380
04	00.28	6814
07	09.41	4730
16	00.45	6582
18	07.97	4339
05	02.39	5981
03	09.41	4712
