# Supplementary material for: Perception of color emotions for single colors in red-green defective observers
Source: PeerJ. 2016 Dec 8;4:e2751. doi: 10.7717/peerj.2751 (PMC5149061; doi:10.7717/peerj.2751)
Supplement: Data S1 [file peerj-04-2751-s003.zip › dataset_ver2/affective/freshness/NTF/NTFsubject004_2_freshness.txt]

28	08.06	4607
20	00.90	2853
03	08.70	3552
26	04.28	4468
24	00.48	3029
27	06.94	2907
07	08.79	3565
17	03.41	2538
10	05.92	2327
15	09.32	2143
16	00.39	3235
08	00.01	3698
05	04.12	4491
11	09.81	3490
09	02.25	2904
21	00.85	3107
31	07.41	1095
00	00.00	3592
13	04.15	2339
12	06.74	2341
06	06.86	4206
29	05.72	2188
19	08.03	2912
18	05.75	2769
14	06.68	2500
22	04.19	3404
30	05.61	1726
23	07.37	3047
01	02.21	2198
04	00.00	2000
02	06.52	2382
25	02.95	3258
