# Supplementary material for: Perception of color emotions for single colors in red-green defective observers
Source: PeerJ. 2016 Dec 8;4:e2751. doi: 10.7717/peerj.2751 (PMC5149061; doi:10.7717/peerj.2751)
Supplement: Data S1 [file peerj-04-2751-s003.zip › dataset_ver2/affective/freshness/NTF/NTFsubject005_1_freshness.txt]

25	01.75	3264
20	01.06	1809
31	07.31	2960
07	09.97	1683
18	07.74	1298
12	00.81	3547
27	06.70	2065
21	00.34	2765
09	05.48	3138
16	01.95	4462
10	07.65	1930
22	05.95	2400
00	00.00	2215
01	05.79	2895
03	08.95	2046
08	01.99	2433
19	07.17	3701
04	01.88	1940
30	06.52	3803
02	06.97	2640
11	09.06	1699
15	07.01	7430
23	06.25	1889
29	03.61	1524
14	03.95	1620
26	06.03	2148
24	01.14	3197
06	06.26	1689
13	04.15	7331
05	03.85	5612
28	08.35	2221
17	03.34	8349
