# Supplementary material for: Perception of color emotions for single colors in red-green defective observers
Source: PeerJ. 2016 Dec 8;4:e2751. doi: 10.7717/peerj.2751 (PMC5149061; doi:10.7717/peerj.2751)
Supplement: Data S1 [file peerj-04-2751-s003.zip › dataset_ver2/affective/freshness/NTF/NTFsubject005_2_freshness.txt]

17	06.26	4079
23	08.39	3297
11	09.72	2136
19	07.08	4372
16	02.35	2901
28	07.14	2466
10	08.50	2339
14	09.45	1927
09	05.75	2511
18	06.83	2028
20	00.88	2600
08	01.75	3257
13	05.63	5184
26	07.12	2705
01	04.17	11760
04	02.94	1968
03	07.01	1958
15	08.55	1743
06	08.26	2406
05	04.05	2414
22	05.88	2444
02	07.03	4260
30	08.05	7406
12	01.52	2330
07	10.00	3417
27	08.72	1533
25	00.97	2841
31	07.26	1639
21	00.15	4237
29	03.75	2928
00	00.00	2389
24	01.86	3598
