# Supplementary material for: Perception of color emotions for single colors in red-green defective observers
Source: PeerJ. 2016 Dec 8;4:e2751. doi: 10.7717/peerj.2751 (PMC5149061; doi:10.7717/peerj.2751)
Supplement: Data S1 [file peerj-04-2751-s003.zip › dataset_ver2/affective/freshness/NTF/NTFsubject006_1_freshness.txt]

24	02.85	3355
06	09.65	3026
22	07.01	1756
28	05.92	1800
12	03.34	1702
05	04.74	4503
02	05.48	2117
09	03.05	2217
31	07.64	2362
00	01.01	1204
27	07.88	3241
26	06.21	3914
03	07.35	3073
21	00.72	1995
11	09.63	3879
13	05.00	0016
10	07.30	4510
15	09.30	1633
30	07.06	4428
25	04.03	2459
20	00.28	1618
19	04.45	2822
01	01.23	4193
07	07.70	3270
16	06.88	2534
18	07.59	1750
04	04.34	1190
23	07.41	1801
08	02.77	2094
17	02.01	3204
29	03.57	3932
14	06.85	1783
