# Supplementary material for: Perception of color emotions for single colors in red-green defective observers
Source: PeerJ. 2016 Dec 8;4:e2751. doi: 10.7717/peerj.2751 (PMC5149061; doi:10.7717/peerj.2751)
Supplement: Data S1 [file peerj-04-2751-s003.zip › dataset_ver2/affective/freshness/NTF/NTFsubject006_2_freshness.txt]

18	04.52	3236
13	02.43	1486
05	03.25	1108
07	09.48	2533
22	06.43	2962
10	03.83	3428
16	06.97	2122
06	06.57	2302
26	03.88	3575
24	02.28	1089
01	01.21	2437
14	07.28	1747
31	07.60	1002
03	06.26	1542
20	01.86	2050
04	01.25	1922
28	03.19	1967
27	06.75	3411
09	05.28	2954
17	02.37	2050
30	04.30	2718
21	01.06	1800
02	02.14	1764
11	07.90	1963
15	08.74	2406
19	08.25	1613
29	04.17	2912
08	05.17	7673
12	06.35	5519
00	01.77	1653
25	01.15	1894
23	07.39	1456
