# Supplementary material for: Perception of color emotions for single colors in red-green defective observers
Source: PeerJ. 2016 Dec 8;4:e2751. doi: 10.7717/peerj.2751 (PMC5149061; doi:10.7717/peerj.2751)
Supplement: Data S1 [file peerj-04-2751-s003.zip › dataset_ver2/affective/freshness/NTF/NTFsubject007_1_freshness.txt]

13	05.35	5749
00	02.95	5602
18	05.79	2585
06	06.65	3261
05	04.37	4893
12	07.12	5749
27	08.08	3661
01	04.35	4851
10	06.39	2414
24	01.74	3610
19	06.99	2584
03	07.97	5920
04	01.97	4116
26	05.45	5316
02	06.05	3032
11	09.50	3510
23	05.85	4507
15	07.15	2650
14	09.08	5228
30	05.00	3750
17	06.30	8978
22	07.48	2366
28	05.00	3709
08	03.17	3890
16	01.28	5229
31	07.32	3603
21	05.17	4896
25	03.99	5773
29	03.75	6969
20	04.43	2848
09	03.39	3010
07	08.77	3032
