# Supplementary material for: Perception of color emotions for single colors in red-green defective observers
Source: PeerJ. 2016 Dec 8;4:e2751. doi: 10.7717/peerj.2751 (PMC5149061; doi:10.7717/peerj.2751)
Supplement: Data S1 [file peerj-04-2751-s003.zip › dataset_ver2/affective/freshness/NTF/NTFsubject007_2_freshness.txt]

08	01.86	9935
15	07.10	3109
29	05.37	3336
03	08.41	2783
27	06.79	2175
04	01.28	3142
20	00.15	3965
13	04.19	2649
25	04.72	4452
06	06.43	2783
02	06.06	3766
07	09.43	2585
23	06.19	1894
14	07.88	4882
18	06.46	4386
28	05.00	4531
05	03.54	2348
21	02.01	3190
24	00.65	4868
00	04.65	4861
22	05.92	2583
12	06.41	3472
09	05.30	4050
19	08.54	2568
11	10.00	3085
17	05.41	2999
30	05.85	3257
31	08.97	2206
16	03.68	4172
26	06.19	2776
10	07.28	2650
01	04.17	4176
