# Supplementary material for: Perception of color emotions for single colors in red-green defective observers
Source: PeerJ. 2016 Dec 8;4:e2751. doi: 10.7717/peerj.2751 (PMC5149061; doi:10.7717/peerj.2751)
Supplement: Data S1 [file peerj-04-2751-s003.zip › dataset_ver2/affective/freshness/NTF/NTFsubject008_1_freshness.txt]

18	08.12	3311
12	00.00	2483
19	10.00	3052
30	02.19	5692
10	07.72	5092
13	00.75	3125
05	00.00	3659
06	10.00	1998
00	00.00	1940
20	00.00	2202
07	10.00	2104
11	10.00	2163
14	03.37	2888
26	00.85	3632
02	02.61	4599
09	03.65	3808
24	00.00	2662
28	05.12	7368
04	01.15	2430
08	01.05	3722
29	07.25	2898
21	03.37	5668
25	03.34	2152
22	08.81	2778
01	03.21	6404
15	10.00	1935
31	08.70	3261
23	08.90	5001
27	08.92	2446
16	01.05	2733
17	00.00	4627
03	10.00	2251
