# Supplementary material for: Perception of color emotions for single colors in red-green defective observers
Source: PeerJ. 2016 Dec 8;4:e2751. doi: 10.7717/peerj.2751 (PMC5149061; doi:10.7717/peerj.2751)
Supplement: Data S1 [file peerj-04-2751-s003.zip › dataset_ver2/affective/freshness/NTF/NTFsubject008_2_freshness.txt]

20	00.00	2736
03	10.00	2952
13	02.12	3934
31	10.00	2266
05	03.32	2050
12	03.86	2444
14	08.65	2130
29	04.97	5084
16	07.14	3384
30	09.08	1855
28	08.41	3133
25	01.43	2301
10	08.65	1936
01	03.14	5042
15	10.00	2117
06	08.28	1583
22	07.70	2894
07	10.00	1566
27	10.00	1647
02	08.43	2223
23	10.00	3867
08	02.95	3305
11	10.00	5113
24	00.00	2240
04	00.00	2821
09	02.61	3621
19	10.00	2534
21	01.48	3866
26	08.68	2461
00	00.00	2233
17	02.68	4578
18	08.23	2842
