# Supplementary material for: Perception of color emotions for single colors in red-green defective observers
Source: PeerJ. 2016 Dec 8;4:e2751. doi: 10.7717/peerj.2751 (PMC5149061; doi:10.7717/peerj.2751)
Supplement: Data S1 [file peerj-04-2751-s003.zip › dataset_ver2/affective/freshness/NTF/NTFsubject009_1_freshness.txt]

28	04.08	11628
04	00.50	18079
22	05.74	15597
06	05.45	18568
00	00.81	6822
11	08.68	4644
19	05.26	9018
25	04.08	4481
17	02.77	3257
29	03.70	3820
08	01.81	5099
10	05.81	7888
16	03.57	2210
24	04.41	3235
20	02.99	2702
01	02.81	5132
27	07.48	3246
18	06.21	3206
26	06.30	5780
30	07.01	7025
02	05.57	8411
15	07.92	5600
13	01.59	5054
12	04.03	2282
09	02.66	3327
21	04.45	2119
23	06.45	5408
05	04.19	4491
03	06.99	6758
14	06.21	2315
31	05.79	3690
07	08.54	2556
