# Supplementary material for: Perception of color emotions for single colors in red-green defective observers
Source: PeerJ. 2016 Dec 8;4:e2751. doi: 10.7717/peerj.2751 (PMC5149061; doi:10.7717/peerj.2751)
Supplement: Data S1 [file peerj-04-2751-s003.zip › dataset_ver2/affective/freshness/NTF/NTFsubject009_2_freshness.txt]

31	08.59	2335
07	08.26	2338
15	08.95	2667
05	00.94	1921
22	06.08	1492
17	01.54	1821
02	05.85	2963
24	03.66	2173
08	01.48	1404
25	04.14	1960
11	08.03	1467
27	05.85	1677
23	05.90	1690
01	00.66	2301
26	05.32	3770
20	00.68	3871
14	05.99	1849
29	03.17	1866
06	05.88	1567
16	05.43	2985
00	02.65	2892
18	05.92	1467
30	07.14	1819
13	01.12	1467
12	03.46	1580
10	06.15	3269
21	02.35	3990
03	07.66	2051
04	02.50	1499
19	06.46	2016
28	06.88	3177
09	02.46	1864
