# Supplementary material for: Perception of color emotions for single colors in red-green defective observers
Source: PeerJ. 2016 Dec 8;4:e2751. doi: 10.7717/peerj.2751 (PMC5149061; doi:10.7717/peerj.2751)
Supplement: Data S1 [file peerj-04-2751-s003.zip › dataset_ver2/affective/freshness/NTF/NTFsubject010_1_freshness.txt]

30	07.61	2640
02	05.70	2672
19	05.77	2035
04	04.35	2406
10	05.52	1616
21	03.06	1416
12	04.65	2491
00	04.55	2059
01	04.75	4271
17	02.28	1520
15	09.37	2432
07	09.63	1397
20	02.63	1909
31	09.70	1404
05	04.25	1877
24	05.00	1914
27	06.86	1777
11	07.79	1511
08	03.21	1866
23	07.30	1496
25	02.06	1528
06	06.03	1913
16	03.32	1654
22	04.59	1417
26	04.86	1468
13	04.61	1415
03	07.01	2209
29	05.00	1583
09	05.00	1690
28	05.75	2673
14	05.35	2061
18	05.65	3133
