# Supplementary material for: Perception of color emotions for single colors in red-green defective observers
Source: PeerJ. 2016 Dec 8;4:e2751. doi: 10.7717/peerj.2751 (PMC5149061; doi:10.7717/peerj.2751)
Supplement: Data S1 [file peerj-04-2751-s003.zip › dataset_ver2/affective/freshness/NTF/NTFsubject010_2_freshness.txt]

07	08.26	2012
27	05.77	2960
00	04.48	1351
11	07.08	1489
29	05.00	1668
14	05.32	2326
24	03.85	1817
10	05.63	1134
08	02.48	1350
31	06.77	1225
21	03.37	1236
15	09.08	1934
12	03.39	1410
13	04.52	1134
28	05.00	2304
16	04.70	1368
17	03.39	1153
30	05.25	2405
01	03.79	1205
05	04.79	2912
19	06.81	1545
04	04.26	1947
02	05.54	1514
20	02.66	1560
06	05.00	1355
23	06.19	1533
22	04.55	2042
25	02.19	1488
18	06.28	1365
26	04.75	2167
09	03.97	1347
03	06.72	1499
