# Supplementary material for: Perception of color emotions for single colors in red-green defective observers
Source: PeerJ. 2016 Dec 8;4:e2751. doi: 10.7717/peerj.2751 (PMC5149061; doi:10.7717/peerj.2751)
Supplement: Data S1 [file peerj-04-2751-s003.zip › dataset_ver2/affective/freshness/NTM/NTMsubject001_1_freshness.txt]

14	07.21	7848
11	10.00	2262
26	02.85	3917
21	01.28	2128
27	06.37	4771
28	03.46	2200
09	02.57	4267
02	01.70	1933
29	01.30	3437
07	08.95	1550
10	03.65	3692
20	00.46	2334
17	03.12	1633
13	00.17	3846
18	06.48	3067
31	06.54	1981
05	03.17	1631
30	04.26	8032
12	00.00	2163
16	01.14	1485
24	01.79	1432
08	00.72	1632
03	08.35	1284
23	06.63	1118
04	02.97	1450
06	06.28	2151
01	02.32	1068
19	06.35	1601
00	00.08	1350
15	08.25	1800
25	02.37	1817
22	03.34	2102
