# Supplementary material for: Perception of color emotions for single colors in red-green defective observers
Source: PeerJ. 2016 Dec 8;4:e2751. doi: 10.7717/peerj.2751 (PMC5149061; doi:10.7717/peerj.2751)
Supplement: Data S1 [file peerj-04-2751-s003.zip › dataset_ver2/affective/freshness/NTM/NTMsubject001_2_freshness.txt]

21	02.06	2784
31	06.60	1169
10	05.17	1016
23	06.06	1190
16	04.14	0966
22	03.70	1384
07	06.05	0833
02	03.74	0851
06	05.57	1033
01	03.88	0884
15	07.14	0758
18	04.43	1299
13	01.37	1024
14	03.46	0801
00	04.77	1028
20	03.77	1050
29	02.35	0918
12	02.55	0968
25	03.63	0951
11	08.88	1433
08	03.72	0783
27	06.14	1949
09	02.83	0967
05	03.57	0750
17	03.21	0725
04	03.66	1433
19	06.79	0872
26	04.19	0867
24	02.88	0888
30	04.83	0945
28	04.37	2451
03	06.15	0906
