# Supplementary material for: Perception of color emotions for single colors in red-green defective observers
Source: PeerJ. 2016 Dec 8;4:e2751. doi: 10.7717/peerj.2751 (PMC5149061; doi:10.7717/peerj.2751)
Supplement: Data S1 [file peerj-04-2751-s003.zip › dataset_ver2/affective/freshness/NTM/NTMsubject002_1_freshness.txt]

28	06.32	2834
01	04.39	2034
20	01.75	3215
24	04.68	2700
08	04.32	1417
14	05.45	2349
06	05.65	5230
12	04.25	2151
18	05.50	1500
26	05.30	3201
16	05.65	1218
29	04.59	4679
27	05.92	4451
23	07.05	2067
00	04.55	1783
11	06.95	1816
31	07.96	2311
04	04.17	2635
22	06.28	3394
05	04.32	1750
09	04.25	4877
07	05.94	1374
13	04.23	1349
25	03.48	1899
19	06.25	1467
03	06.77	1451
17	04.23	1265
21	03.30	2199
15	06.34	1351
10	07.97	2650
30	07.06	1558
02	05.97	11440
