# Supplementary material for: Perception of color emotions for single colors in red-green defective observers
Source: PeerJ. 2016 Dec 8;4:e2751. doi: 10.7717/peerj.2751 (PMC5149061; doi:10.7717/peerj.2751)
Supplement: Data S1 [file peerj-04-2751-s003.zip › dataset_ver2/affective/freshness/NTM/NTMsubject002_2_freshness.txt]

26	03.88	4427
19	07.14	1853
29	03.85	1568
11	07.28	1551
02	05.72	1620
08	03.99	1650
15	06.12	1546
04	03.97	1500
07	06.25	2215
20	02.99	3554
13	03.45	1492
00	06.05	1947
28	05.83	2692
09	04.50	2380
06	05.94	1854
21	02.30	2009
18	06.26	1562
31	07.19	2305
30	04.03	1821
01	03.90	1607
12	06.79	2110
24	04.65	1972
10	04.41	3582
17	04.70	3502
05	05.00	5950
22	03.94	8425
16	03.63	2569
14	05.45	1751
23	07.03	2732
27	06.01	3561
25	03.10	2027
03	07.54	7916
