# Supplementary material for: Perception of color emotions for single colors in red-green defective observers
Source: PeerJ. 2016 Dec 8;4:e2751. doi: 10.7717/peerj.2751 (PMC5149061; doi:10.7717/peerj.2751)
Supplement: Data S1 [file peerj-04-2751-s003.zip › dataset_ver2/affective/freshness/NTM/NTMsubject003_1_freshness.txt]

09	03.70	3555
21	04.65	2368
27	07.14	1505
01	04.01	2009
04	04.48	7803
13	03.77	3390
07	08.57	2521
29	05.00	2285
17	05.00	3915
00	04.05	1992
10	04.65	2973
12	04.06	5791
02	06.03	1670
18	05.90	2883
22	06.72	1550
24	06.52	4764
25	03.88	3833
03	07.35	3583
20	06.08	1934
05	04.17	3447
23	06.74	1576
06	05.00	3492
08	03.37	1934
31	08.12	2644
28	07.59	3268
15	07.17	1784
19	07.61	1467
26	05.00	4109
14	05.59	3889
11	06.90	2045
16	04.28	3193
30	05.81	2290
