# Supplementary material for: Perception of color emotions for single colors in red-green defective observers
Source: PeerJ. 2016 Dec 8;4:e2751. doi: 10.7717/peerj.2751 (PMC5149061; doi:10.7717/peerj.2751)
Supplement: Data S1 [file peerj-04-2751-s003.zip › dataset_ver2/affective/freshness/NTM/NTMsubject003_2_freshness.txt]

23	06.66	2265
31	08.15	2358
21	04.17	2307
18	05.00	4028
22	05.48	5297
28	06.54	3305
19	06.28	5044
24	04.17	3076
10	03.19	1767
17	02.12	2627
04	02.77	2210
06	04.35	7906
12	03.10	2414
00	02.70	1961
25	02.57	3524
05	02.48	2128
01	02.15	1676
02	03.90	2864
16	04.01	2746
03	05.83	3640
07	07.37	2652
20	03.43	3390
13	02.52	1676
30	06.17	2372
11	06.17	4600
08	01.88	2089
09	01.61	1800
14	03.46	2097
26	03.83	3455
27	06.17	2493
15	06.30	2891
29	04.26	2894
