# Supplementary material for: Perception of color emotions for single colors in red-green defective observers
Source: PeerJ. 2016 Dec 8;4:e2751. doi: 10.7717/peerj.2751 (PMC5149061; doi:10.7717/peerj.2751)
Supplement: Data S1 [file peerj-04-2751-s003.zip › dataset_ver2/affective/freshness/NTM/NTMsubject004_1_freshness.txt]

15	08.90	3017
25	01.39	1530
01	00.92	1807
16	03.12	2241
17	06.61	1368
29	03.68	1416
08	01.01	1707
26	06.74	2462
27	08.08	1148
14	07.55	1427
21	03.83	1069
03	06.75	2358
24	02.65	1550
11	09.39	1734
31	07.87	2874
28	05.86	1665
30	04.63	2200
13	03.28	1617
07	09.86	1585
20	03.46	1259
06	04.12	1852
09	02.35	2558
10	03.43	1249
02	02.26	1559
12	02.59	1200
19	06.86	3008
05	02.97	1824
22	06.19	1378
18	07.77	2351
23	07.08	1350
04	01.57	1668
00	00.81	1351
