# Supplementary material for: Perception of color emotions for single colors in red-green defective observers
Source: PeerJ. 2016 Dec 8;4:e2751. doi: 10.7717/peerj.2751 (PMC5149061; doi:10.7717/peerj.2751)
Supplement: Data S1 [file peerj-04-2751-s003.zip › dataset_ver2/affective/freshness/NTM/NTMsubject004_2_freshness.txt]

27	08.37	1834
21	04.46	1197
16	04.03	1289
09	03.28	1762
11	07.05	1032
29	03.61	0934
06	04.59	1213
13	03.83	1152
25	02.74	1317
17	04.30	1334
10	05.86	2317
30	05.74	1215
24	03.03	1161
18	06.52	1383
31	07.51	1182
15	08.63	1200
20	04.28	1697
01	03.48	1451
22	06.61	1267
23	08.10	1134
19	06.66	2077
07	07.17	1192
04	02.68	1117
28	05.45	1582
26	06.17	1635
12	03.81	3545
00	02.79	1186
05	02.95	1334
02	04.34	2458
03	07.05	1444
14	05.55	1703
08	02.72	2794
