# Supplementary material for: Perception of color emotions for single colors in red-green defective observers
Source: PeerJ. 2016 Dec 8;4:e2751. doi: 10.7717/peerj.2751 (PMC5149061; doi:10.7717/peerj.2751)
Supplement: Data S1 [file peerj-04-2751-s003.zip › dataset_ver2/affective/freshness/NTM/NTMsubject005_1_freshness.txt]

31	08.06	2297
08	04.23	9650
04	06.59	2353
01	02.39	1451
21	04.39	6671
30	07.55	4510
10	08.28	2017
23	06.14	1533
26	03.41	1366
29	06.41	2451
20	02.35	5152
17	04.46	1984
25	04.06	1833
12	03.75	6488
28	03.46	2566
13	02.15	1866
19	04.25	1581
22	06.59	1550
15	07.23	1851
06	04.46	3251
03	05.50	3451
27	05.46	9449
14	04.45	3412
11	07.45	2717
07	07.94	2005
02	01.52	2488
05	01.10	1733
24	02.85	5085
16	02.23	1367
00	01.43	1701
09	02.45	1346
18	04.26	1417
