# Supplementary material for: Perception of color emotions for single colors in red-green defective observers
Source: PeerJ. 2016 Dec 8;4:e2751. doi: 10.7717/peerj.2751 (PMC5149061; doi:10.7717/peerj.2751)
Supplement: Data S1 [file peerj-04-2751-s003.zip › dataset_ver2/affective/freshness/NTM/NTMsubject005_2_freshness.txt]

13	03.95	3465
19	05.92	1604
08	02.74	2071
04	01.94	1382
16	03.74	1681
03	07.48	1589
30	06.01	1116
01	01.72	1968
00	00.74	3728
11	08.59	2135
14	07.30	2535
21	01.26	2028
25	02.74	1399
07	08.61	2204
22	07.12	2265
05	05.00	2024
10	05.81	8096
17	04.01	3531
29	05.32	3768
31	07.79	2696
27	06.88	2282
09	07.65	2125
26	06.86	2130
20	03.88	2698
02	01.88	3298
15	02.23	4005
06	06.79	4026
12	03.34	2006
18	03.19	3533
23	08.37	1848
28	03.63	3514
24	02.12	1557
