# Supplementary material for: Perception of color emotions for single colors in red-green defective observers
Source: PeerJ. 2016 Dec 8;4:e2751. doi: 10.7717/peerj.2751 (PMC5149061; doi:10.7717/peerj.2751)
Supplement: Data S1 [file peerj-04-2751-s003.zip › dataset_ver2/affective/freshness/NTM/NTMsubject006_1_freshness.txt]

10	06.65	5597
09	04.08	4256
17	06.72	1860
00	01.92	3704
05	06.06	3886
04	00.86	5000
15	09.34	3261
28	04.52	8293
20	04.48	5443
29	05.52	3666
19	05.63	7383
13	05.30	6435
30	05.99	5113
24	02.12	2753
18	06.01	4644
11	06.43	2102
21	06.14	14306
26	06.95	5759
07	04.79	6865
03	07.35	6298
25	03.26	5367
22	05.79	4545
14	06.03	4193
16	02.48	2365
23	06.79	4366
12	04.17	3921
08	02.35	2864
27	07.79	2295
01	04.54	5360
31	07.11	1454
02	06.41	1716
06	06.90	4458
