# Supplementary material for: Perception of color emotions for single colors in red-green defective observers
Source: PeerJ. 2016 Dec 8;4:e2751. doi: 10.7717/peerj.2751 (PMC5149061; doi:10.7717/peerj.2751)
Supplement: Data S1 [file peerj-04-2751-s003.zip › dataset_ver2/affective/freshness/NTM/NTMsubject006_2_freshness.txt]

27	07.17	8109
28	04.46	4254
19	05.94	4363
23	06.54	4321
06	05.45	17984
31	07.94	2230
08	02.05	2100
12	04.79	3907
30	05.30	3118
24	02.72	2000
11	06.50	2965
22	05.55	5076
17	04.23	6612
02	05.57	5679
14	06.66	5843
00	01.41	5126
26	07.30	6499
16	02.28	2815
03	08.41	2803
29	04.65	4672
04	00.75	4132
25	05.95	7233
21	06.68	5702
18	05.37	8446
09	04.25	7353
05	03.48	3993
13	05.66	5232
10	05.52	2742
15	07.70	2384
01	02.52	9149
07	07.45	5092
20	03.10	4849
