# Supplementary material for: Perception of color emotions for single colors in red-green defective observers
Source: PeerJ. 2016 Dec 8;4:e2751. doi: 10.7717/peerj.2751 (PMC5149061; doi:10.7717/peerj.2751)
Supplement: Data S1 [file peerj-04-2751-s003.zip › dataset_ver2/affective/freshness/NTM/NTMsubject007_1_freshness.txt]

16	01.92	4853
03	06.48	2741
20	03.08	4701
25	04.55	8180
22	05.81	1773
09	03.43	7944
12	06.05	2106
24	05.59	6990
04	00.45	2500
13	06.65	4665
30	07.41	4150
17	06.57	3763
23	05.01	6411
19	04.06	6616
26	08.46	5207
00	00.10	7918
18	08.72	1969
07	09.81	2027
15	10.00	1548
14	07.55	1680
28	04.23	4900
11	07.54	3535
08	02.34	1830
21	05.43	14035
27	08.03	5931
29	04.26	7131
10	06.28	3425
31	07.06	1460
01	02.99	4765
05	03.83	7987
02	06.28	2198
06	07.55	7629
