# Supplementary material for: Perception of color emotions for single colors in red-green defective observers
Source: PeerJ. 2016 Dec 8;4:e2751. doi: 10.7717/peerj.2751 (PMC5149061; doi:10.7717/peerj.2751)
Supplement: Data S1 [file peerj-04-2751-s003.zip › dataset_ver2/affective/freshness/NTM/NTMsubject007_2_freshness.txt]

24	03.68	14228
25	04.06	5559
15	08.25	3363
07	09.43	2944
18	02.86	6337
31	08.06	1042
23	04.12	5478
14	06.95	2730
08	01.21	4715
16	03.34	8068
30	04.57	5673
11	09.57	3161
06	06.05	6178
26	04.65	11237
22	03.92	3773
00	00.30	1914
27	06.28	3476
01	02.85	3906
13	03.75	2750
02	06.48	7945
03	07.86	2439
20	04.23	5404
28	04.35	5613
09	03.74	3578
04	01.14	2107
21	04.39	3477
17	03.90	1790
05	03.95	4518
12	04.95	6961
10	07.37	2563
29	04.65	3304
19	04.70	5275
