# Supplementary material for: Perception of color emotions for single colors in red-green defective observers
Source: PeerJ. 2016 Dec 8;4:e2751. doi: 10.7717/peerj.2751 (PMC5149061; doi:10.7717/peerj.2751)
Supplement: Data S1 [file peerj-04-2751-s003.zip › dataset_ver2/affective/freshness/NTM/NTMsubject008_1_freshness.txt]

05	06.99	5285
26	06.66	3897
09	03.54	3267
29	03.70	3001
11	09.46	2308
22	03.92	3119
28	07.81	3799
23	07.63	4074
20	01.79	3068
10	07.83	2202
21	03.52	2067
08	03.83	4390
30	09.03	3789
14	07.34	8885
13	04.32	5977
01	02.45	4118
02	06.03	3253
16	02.55	4770
00	02.55	4928
25	03.63	3494
19	08.26	3393
07	08.63	2952
03	07.79	4326
15	07.81	1809
18	06.46	4720
24	03.26	3601
27	06.08	3685
12	03.34	2399
04	01.14	2534
17	04.23	2683
06	05.85	3883
31	07.20	1318
