# Supplementary material for: Perception of color emotions for single colors in red-green defective observers
Source: PeerJ. 2016 Dec 8;4:e2751. doi: 10.7717/peerj.2751 (PMC5149061; doi:10.7717/peerj.2751)
Supplement: Data S1 [file peerj-04-2751-s003.zip › dataset_ver2/affective/freshness/NTM/NTMsubject008_2_freshness.txt]

31	07.73	1519
21	01.86	2734
20	04.12	1967
29	03.81	4229
11	08.39	2384
24	06.45	1454
03	07.21	5347
00	03.97	2344
08	02.94	3254
09	02.95	2368
17	02.03	1762
04	02.43	5878
13	01.75	2071
19	02.34	2917
26	04.06	4218
25	02.59	1800
12	01.81	1750
18	06.01	7097
01	03.34	3034
30	09.05	1832
27	08.86	1601
22	06.39	3201
02	06.65	3640
05	04.03	11279
07	07.39	1318
23	07.79	4867
16	02.75	4876
28	08.14	3135
15	09.63	3638
10	06.12	3535
06	06.79	2690
14	06.72	2215
