# Supplementary material for: Perception of color emotions for single colors in red-green defective observers
Source: PeerJ. 2016 Dec 8;4:e2751. doi: 10.7717/peerj.2751 (PMC5149061; doi:10.7717/peerj.2751)
Supplement: Data S1 [file peerj-04-2751-s003.zip › dataset_ver2/affective/freshness/NTM/NTMsubject009_1_freshness.txt]

29	06.94	6234
24	05.00	3844
31	05.28	2775
10	10.00	5240
30	08.70	1984
21	05.00	3565
06	06.66	1816
23	05.00	1750
03	10.00	3009
16	03.48	4015
15	10.00	2909
07	05.00	2731
27	05.12	11290
14	05.00	3437
13	01.99	3735
26	07.68	1711
12	08.50	3852
09	05.00	4961
11	08.19	1880
18	05.00	1858
20	05.00	4280
00	02.17	5490
01	00.74	2794
22	05.00	1894
02	07.79	3381
28	05.00	0984
25	05.00	2448
19	05.00	1913
08	03.05	4238
04	08.55	2664
05	05.00	3344
17	05.00	2813
