# Supplementary material for: Perception of color emotions for single colors in red-green defective observers
Source: PeerJ. 2016 Dec 8;4:e2751. doi: 10.7717/peerj.2751 (PMC5149061; doi:10.7717/peerj.2751)
Supplement: Data S1 [file peerj-04-2751-s003.zip › dataset_ver2/affective/freshness/NTM/NTMsubject009_2_freshness.txt]

03	10.00	5564
24	03.92	2301
20	05.00	2463
09	07.48	3618
21	05.85	2017
15	08.06	4626
11	07.10	1728
13	04.39	1866
14	05.00	1904
19	05.00	1000
10	06.74	2753
17	05.03	4708
27	05.00	3163
31	05.84	1623
05	05.00	5114
00	03.88	3261
25	04.35	2718
30	05.52	1501
23	05.00	0883
06	06.43	2050
02	01.50	2479
07	05.00	1512
12	05.00	5388
08	03.55	2117
22	05.00	0943
29	05.00	3932
04	03.90	1587
18	05.00	1116
28	05.00	1819
26	05.00	0976
01	02.25	1604
16	05.00	0750
