# Supplementary material for: Perception of color emotions for single colors in red-green defective observers
Source: PeerJ. 2016 Dec 8;4:e2751. doi: 10.7717/peerj.2751 (PMC5149061; doi:10.7717/peerj.2751)
Supplement: Data S1 [file peerj-04-2751-s003.zip › dataset_ver2/affective/freshness/NTM/NTMsubject010_1_freshness.txt]

15	08.59	4050
31	07.01	2635
23	03.90	2398
06	06.79	1839
27	05.92	2660
11	09.17	2900
18	04.01	1960
02	03.92	1817
20	01.66	1801
19	06.63	2004
00	01.99	2079
12	03.19	1833
17	04.15	1823
24	04.19	1594
10	06.19	1190
09	02.94	1500
05	03.74	2075
01	02.81	1634
21	02.66	1825
29	03.34	2225
25	03.74	1493
26	05.68	1484
04	02.66	1696
07	07.74	2048
28	05.52	1356
22	05.74	1818
08	02.81	2060
14	07.35	1589
16	03.90	1405
13	04.39	1581
03	06.37	1611
30	06.23	1334
