# Supplementary material for: Perception of color emotions for single colors in red-green defective observers
Source: PeerJ. 2016 Dec 8;4:e2751. doi: 10.7717/peerj.2751 (PMC5149061; doi:10.7717/peerj.2751)
Supplement: Data S1 [file peerj-04-2751-s003.zip › dataset_ver2/affective/freshness/NTM/NTMsubject010_2_freshness.txt]

01	01.77	2499
03	06.90	1062
21	02.41	0906
00	02.12	1034
19	05.72	1201
07	05.75	0834
10	06.03	1166
23	06.43	1258
12	05.65	1134
24	02.68	1377
13	03.81	1149
02	03.25	1147
04	02.28	1582
26	04.57	2474
05	04.10	1840
08	03.57	1267
22	03.97	1468
15	07.12	1322
18	06.43	1051
29	04.12	1217
17	03.10	1112
20	01.50	1858
28	05.52	1260
30	05.28	1201
11	06.95	1401
14	06.30	1100
31	06.10	1035
25	03.17	1289
09	02.74	1267
27	06.72	0983
16	02.08	1134
06	06.26	1178
