# Supplementary material for: Perception of color emotions for single colors in red-green defective observers
Source: PeerJ. 2016 Dec 8;4:e2751. doi: 10.7717/peerj.2751 (PMC5149061; doi:10.7717/peerj.2751)
Supplement: Data S1 [file peerj-04-2751-s003.zip › dataset_ver2/affective/freshness/NTM/NTMsubject011_1_freshness.txt]

15	09.25	5127
10	06.30	1768
18	07.43	1517
11	09.21	2589
21	03.79	1484
05	03.10	1951
26	06.30	1638
23	07.17	1551
28	04.32	1384
22	05.90	1617
06	08.10	1486
13	04.57	1265
01	01.39	1916
25	01.99	1314
14	07.90	1628
00	00.68	2030
09	03.88	1743
07	07.77	1543
03	02.79	1433
29	02.28	1635
19	07.10	3051
02	07.08	1667
16	03.72	1434
08	00.65	2366
31	07.79	1983
27	06.55	2550
04	03.28	1300
17	03.06	1751
24	01.65	1556
30	05.70	1300
20	03.01	1367
12	01.79	2045
