# Supplementary material for: Perception of color emotions for single colors in red-green defective observers
Source: PeerJ. 2016 Dec 8;4:e2751. doi: 10.7717/peerj.2751 (PMC5149061; doi:10.7717/peerj.2751)
Supplement: Data S1 [file peerj-04-2751-s003.zip › dataset_ver2/affective/freshness/NTM/NTMsubject011_2_freshness.txt]

30	06.37	3703
09	03.77	2749
07	08.34	1208
17	06.83	1032
13	05.86	1452
14	07.81	1317
08	02.88	1434
03	06.30	1634
26	05.83	1300
18	07.68	1496
12	06.68	1667
22	07.26	1616
27	06.72	1219
20	04.41	1587
11	08.75	1741
10	07.54	1334
25	05.48	1460
24	03.05	1187
01	02.79	1318
23	07.08	1245
02	05.63	1799
06	06.43	1417
05	04.48	1447
00	02.25	1500
19	07.10	1082
31	07.55	1501
28	03.77	1583
29	03.41	1662
15	07.50	1484
16	06.23	2574
21	07.81	1433
04	01.25	1750
