# Supplementary material for: Perception of color emotions for single colors in red-green defective observers
Source: PeerJ. 2016 Dec 8;4:e2751. doi: 10.7717/peerj.2751 (PMC5149061; doi:10.7717/peerj.2751)
Supplement: Data S1 [file peerj-04-2751-s003.zip › dataset_ver2/affective/freshness/NTM/NTMsubject012_1_freshness.txt]

26	04.72	4141
06	05.54	2598
03	08.17	2053
18	03.45	4129
20	02.21	2316
14	05.83	2284
22	02.05	2174
30	08.15	2536
04	03.34	3149
05	00.79	1883
07	09.74	1984
17	01.68	2940
09	01.45	3956
00	03.83	3867
21	00.00	3196
12	03.30	2675
27	06.81	2513
08	02.10	3115
24	00.86	2427
25	00.34	2501
02	07.35	1969
31	09.05	2532
11	10.00	2267
29	06.48	2328
19	06.72	3045
16	06.08	2544
23	07.95	2651
13	03.34	2713
10	05.86	3875
28	09.03	2478
01	01.90	2783
15	09.85	2536
