# Supplementary material for: Perception of color emotions for single colors in red-green defective observers
Source: PeerJ. 2016 Dec 8;4:e2751. doi: 10.7717/peerj.2751 (PMC5149061; doi:10.7717/peerj.2751)
Supplement: Data S1 [file peerj-04-2751-s003.zip › dataset_ver2/affective/freshness/NTM/NTMsubject012_2_freshness.txt]

00	00.88	4764
14	07.95	3458
27	09.23	3346
23	07.46	2608
30	08.48	3458
02	06.46	2089
18	04.54	2641
22	04.34	2080
03	09.10	2542
13	02.59	4488
11	10.00	2164
01	00.66	2005
20	00.14	2127
31	09.63	2567
26	04.45	2741
25	03.23	2294
17	01.43	2423
12	04.21	2349
07	10.00	2926
16	03.01	3106
24	04.23	3023
10	05.99	2011
06	06.86	2461
21	02.50	2398
15	09.59	2587
29	02.72	3941
28	07.32	2503
09	02.19	2292
05	00.81	2089
08	00.46	1833
04	00.00	1851
19	08.08	1634
