# Supplementary material for: Perception of color emotions for single colors in red-green defective observers
Source: PeerJ. 2016 Dec 8;4:e2751. doi: 10.7717/peerj.2751 (PMC5149061; doi:10.7717/peerj.2751)
Supplement: Data S1 [file peerj-04-2751-s003.zip › dataset_ver2/affective/freshness/NTM/NTMsubject013_1_freshness.txt]

00	05.70	3530
01	03.97	1771
22	05.81	2537
11	08.74	1990
23	06.43	1677
12	02.25	2220
05	03.97	2701
09	01.94	2039
16	03.46	1576
30	05.00	2260
24	02.65	2500
31	04.03	4409
29	02.48	1607
08	01.95	1457
10	06.19	2842
20	04.03	2372
19	06.34	3616
17	03.28	2102
28	05.50	4022
04	02.95	5040
14	06.63	2768
18	05.68	2837
06	07.32	1907
07	07.86	2521
26	07.19	3530
21	04.03	3161
02	07.37	3516
27	07.86	3414
03	07.48	4328
15	09.61	1774
13	00.32	2619
25	00.97	2454
