# Supplementary material for: Perception of color emotions for single colors in red-green defective observers
Source: PeerJ. 2016 Dec 8;4:e2751. doi: 10.7717/peerj.2751 (PMC5149061; doi:10.7717/peerj.2751)
Supplement: Data S1 [file peerj-04-2751-s003.zip › dataset_ver2/affective/freshness/NTM/NTMsubject013_2_freshness.txt]

04	03.03	4092
15	08.05	2523
21	02.65	2300
03	05.55	2054
23	07.72	1801
02	06.45	1730
11	08.75	1399
01	02.77	2823
07	05.00	2300
31	06.48	2342
13	01.66	1340
26	06.19	2567
29	04.10	1527
00	04.50	1822
05	02.01	2759
17	02.32	2668
24	04.34	1322
19	05.79	2117
18	05.37	3939
08	03.74	1819
09	02.72	1289
27	06.70	3473
30	07.23	3811
25	02.21	1943
28	05.83	1306
20	04.74	2498
06	07.35	4055
10	06.65	1940
16	03.72	2602
22	05.68	1965
14	05.30	2887
12	04.68	1750
