# Supplementary material for: Perception of color emotions for single colors in red-green defective observers
Source: PeerJ. 2016 Dec 8;4:e2751. doi: 10.7717/peerj.2751 (PMC5149061; doi:10.7717/peerj.2751)
Supplement: Data S1 [file peerj-04-2751-s003.zip › dataset_ver2/affective/hardness/CVD/CVDsubject001_1_hardness.txt]

16	06.83	2174
25	09.48	1810
03	03.79	1331
08	01.83	1449
18	05.00	1334
04	02.74	2705
20	08.14	1591
29	04.46	1806
06	02.30	1644
30	01.25	1939
24	06.88	1845
14	03.92	4633
09	02.90	2059
26	07.97	2708
02	02.59	2649
13	02.26	1251
05	00.43	2100
11	02.61	2137
27	07.63	1574
28	04.74	1774
12	03.90	2808
17	06.55	1560
10	03.10	2816
01	00.66	1796
23	05.97	1414
15	05.50	1417
22	06.68	1500
19	06.66	2051
21	08.54	1818
00	03.88	1593
07	04.30	1658
31	05.74	2996
