# Supplementary material for: Perception of color emotions for single colors in red-green defective observers
Source: PeerJ. 2016 Dec 8;4:e2751. doi: 10.7717/peerj.2751 (PMC5149061; doi:10.7717/peerj.2751)
Supplement: Data S1 [file peerj-04-2751-s003.zip › dataset_ver2/affective/hardness/CVD/CVDsubject001_2_hardness.txt]

18	04.23	3204
12	04.28	2034
20	05.83	2759
01	04.55	1535
29	04.35	5977
17	05.41	2128
06	04.19	1900
31	05.19	1263
00	03.43	1601
13	04.77	1234
21	06.15	1800
15	04.45	4311
30	03.90	1451
23	02.66	1833
10	04.08	1697
07	03.35	2762
11	04.28	1167
03	02.17	1650
09	04.57	1950
14	03.99	1277
19	04.06	3388
05	03.43	1483
27	06.97	1466
16	04.30	1734
02	03.30	1599
28	06.32	1917
04	04.68	1745
25	07.12	2564
22	06.17	1238
26	07.06	1267
08	03.77	2388
24	06.63	1224
