# Supplementary material for: Perception of color emotions for single colors in red-green defective observers
Source: PeerJ. 2016 Dec 8;4:e2751. doi: 10.7717/peerj.2751 (PMC5149061; doi:10.7717/peerj.2751)
Supplement: Data S1 [file peerj-04-2751-s003.zip › dataset_ver2/affective/hardness/CVD/CVDsubject002_1_hardness.txt]

04	05.25	9075
27	05.57	2055
28	04.85	4176
09	02.61	3809
12	05.15	4051
17	03.45	2749
06	05.83	3969
00	04.46	6720
13	03.46	6465
24	03.25	6915
30	06.05	4665
20	02.52	3883
19	04.68	5081
23	05.23	4884
14	03.55	3947
11	05.57	4759
01	02.92	4505
31	06.77	7491
10	04.77	10666
07	06.94	3868
22	04.28	3615
26	01.88	4318
08	04.79	3084
02	06.17	3351
25	02.05	3620
03	08.14	4688
15	03.57	4260
05	03.77	3199
16	03.63	8771
18	04.15	5265
21	01.72	5643
29	02.06	4609
