# Supplementary material for: Perception of color emotions for single colors in red-green defective observers
Source: PeerJ. 2016 Dec 8;4:e2751. doi: 10.7717/peerj.2751 (PMC5149061; doi:10.7717/peerj.2751)
Supplement: Data S1 [file peerj-04-2751-s003.zip › dataset_ver2/affective/hardness/CVD/CVDsubject002_2_hardness.txt]

03	07.99	4141
15	03.30	3615
08	03.66	2944
18	03.08	5934
24	00.97	5034
00	06.06	6654
02	07.65	2992
14	03.34	2734
16	02.90	5142
27	05.81	2959
28	05.77	6518
26	04.17	3542
30	07.52	4018
21	02.52	5892
09	04.41	5269
07	07.03	6053
06	05.88	4484
22	04.45	2332
10	05.83	2819
25	01.99	4143
29	04.10	3888
11	05.99	5507
05	04.21	2555
04	03.70	4124
19	02.83	4555
23	03.70	15908
13	03.88	3476
12	05.34	2904
31	06.41	4050
17	03.21	4142
20	04.06	8511
01	02.32	4935
