# Supplementary material for: Perception of color emotions for single colors in red-green defective observers
Source: PeerJ. 2016 Dec 8;4:e2751. doi: 10.7717/peerj.2751 (PMC5149061; doi:10.7717/peerj.2751)
Supplement: Data S1 [file peerj-04-2751-s003.zip › dataset_ver2/affective/hardness/CVD/CVDsubject003_1_hardness.txt]

26	02.46	7312
29	03.01	5724
31	07.89	4953
10	03.99	6366
19	04.15	9554
15	04.65	9210
20	09.72	7335
06	03.15	4951
09	07.48	6056
13	07.25	4367
07	04.30	4683
27	01.83	5157
04	04.17	7266
01	06.63	4043
03	10.00	15031
12	06.77	6860
24	01.68	5845
17	07.61	4814
05	07.28	7486
28	07.59	14308
16	03.65	7753
22	09.21	4555
02	04.52	6117
21	10.00	8658
25	02.48	8716
08	07.35	5773
11	04.37	4229
00	04.43	8014
30	02.68	3926
14	05.32	7627
23	03.75	6356
18	05.32	5451
