# Supplementary material for: Perception of color emotions for single colors in red-green defective observers
Source: PeerJ. 2016 Dec 8;4:e2751. doi: 10.7717/peerj.2751 (PMC5149061; doi:10.7717/peerj.2751)
Supplement: Data S1 [file peerj-04-2751-s003.zip › dataset_ver2/affective/hardness/CVD/CVDsubject003_2_hardness.txt]

01	04.43	5251
21	09.25	4792
05	03.45	3356
16	05.70	10642
22	09.06	3583
18	06.19	3842
07	06.68	4233
24	04.06	2951
31	07.68	2947
28	06.14	3670
17	01.95	4342
27	03.23	3101
03	09.65	6547
26	04.46	2867
14	04.43	7578
06	04.66	2896
09	01.45	3372
15	06.97	4575
29	04.35	4834
20	09.05	4079
02	05.55	3853
08	01.01	4540
25	03.12	6284
19	07.15	4251
30	04.21	3235
10	04.28	4364
13	01.55	3052
23	07.50	4874
04	04.75	2793
00	04.39	4978
12	02.03	4253
11	06.66	3580
