# Supplementary material for: Perception of color emotions for single colors in red-green defective observers
Source: PeerJ. 2016 Dec 8;4:e2751. doi: 10.7717/peerj.2751 (PMC5149061; doi:10.7717/peerj.2751)
Supplement: Data S1 [file peerj-04-2751-s003.zip › dataset_ver2/affective/hardness/CVD/CVDsubject004_1_hardness.txt]

01	01.03	13277
03	09.26	6001
12	05.97	7677
28	01.43	8826
14	09.41	4835
13	07.57	7232
30	03.83	3431
05	02.57	4501
26	00.00	8068
07	05.46	9733
25	00.00	5860
27	01.88	3850
09	05.97	4630
16	00.00	2600
10	05.25	5049
22	00.00	2834
24	00.00	4104
02	07.12	7733
08	05.00	6884
31	02.50	4874
23	00.00	4846
19	00.00	1933
15	08.79	2600
18	00.00	6084
21	01.85	6295
00	08.45	4143
06	08.15	7039
17	03.34	2418
04	07.83	4951
11	10.00	2421
29	04.08	2842
20	01.37	5183
