# Supplementary material for: Perception of color emotions for single colors in red-green defective observers
Source: PeerJ. 2016 Dec 8;4:e2751. doi: 10.7717/peerj.2751 (PMC5149061; doi:10.7717/peerj.2751)
Supplement: Data S1 [file peerj-04-2751-s003.zip › dataset_ver2/affective/hardness/CVD/CVDsubject004_2_hardness.txt]

29	04.43	4251
16	00.00	5464
10	06.75	7334
27	03.83	2587
20	04.41	2246
25	01.63	3138
21	02.34	2556
30	04.15	2040
14	10.00	3423
07	08.08	3696
09	05.00	2673
24	00.94	4495
23	02.92	6925
28	04.32	1366
15	10.00	1888
08	03.05	3656
04	00.00	1964
11	09.55	4848
18	00.52	3009
17	04.10	2288
13	05.00	3168
05	01.59	2654
12	05.61	6031
22	02.81	4607
06	05.59	3046
26	03.43	3399
02	07.26	4157
19	03.48	6105
03	10.00	1858
31	01.85	2339
01	00.00	6460
00	10.00	2191
