# Supplementary material for: Perception of color emotions for single colors in red-green defective observers
Source: PeerJ. 2016 Dec 8;4:e2751. doi: 10.7717/peerj.2751 (PMC5149061; doi:10.7717/peerj.2751)
Supplement: Data S1 [file peerj-04-2751-s003.zip › dataset_ver2/affective/hardness/CVD/CVDsubject005_1_hardness.txt]

14	01.79	6185
05	03.06	2056
30	03.99	2284
21	02.14	1651
26	05.19	3085
12	05.17	7033
06	05.90	7691
15	06.63	3450
09	01.55	3857
24	05.66	4464
02	06.46	2327
22	06.21	6636
01	04.03	2241
10	04.59	4869
29	03.55	2214
03	07.54	3413
31	07.92	2714
17	02.43	2322
13	00.86	1732
23	07.06	2686
20	03.83	1708
16	03.06	1890
11	06.08	4018
08	05.65	4688
25	03.32	1833
28	06.26	4735
19	06.03	2198
00	07.12	9797
18	04.30	4334
27	06.75	2211
04	06.17	4351
07	06.94	1454
