# Supplementary material for: Perception of color emotions for single colors in red-green defective observers
Source: PeerJ. 2016 Dec 8;4:e2751. doi: 10.7717/peerj.2751 (PMC5149061; doi:10.7717/peerj.2751)
Supplement: Data S1 [file peerj-04-2751-s003.zip › dataset_ver2/affective/hardness/CVD/CVDsubject005_2_hardness.txt]

02	04.66	3913
01	04.45	1931
23	06.10	1349
12	03.61	1774
27	07.08	1533
19	05.66	1659
22	04.74	2125
13	01.90	2620
17	01.35	2798
03	07.41	1543
08	04.79	3465
25	02.17	2775
06	05.32	5683
26	05.77	1835
00	05.81	5776
05	02.10	1884
30	06.88	7429
20	01.79	1955
31	07.78	1991
21	01.01	2073
09	00.45	1753
10	04.50	20869
16	04.75	2536
18	04.66	2867
04	05.21	2246
15	05.81	1586
11	06.75	1322
29	04.45	3588
14	03.10	1520
24	05.21	2158
07	07.66	2467
28	06.81	2185
