# Supplementary material for: Perception of color emotions for single colors in red-green defective observers
Source: PeerJ. 2016 Dec 8;4:e2751. doi: 10.7717/peerj.2751 (PMC5149061; doi:10.7717/peerj.2751)
Supplement: Data S1 [file peerj-04-2751-s003.zip › dataset_ver2/affective/hardness/CVD/CVDsubject006_1_hardness.txt]

16	05.00	2760
10	04.26	2245
25	03.85	2113
22	05.65	1688
04	03.26	1885
15	06.75	2639
00	05.00	3217
24	04.72	3298
02	05.92	2090
27	07.83	2210
09	02.08	3605
12	04.65	2892
21	03.63	2932
28	06.01	2256
08	05.00	1200
03	07.59	2754
29	04.14	1736
06	05.19	1633
07	07.08	2533
23	06.21	1684
31	06.21	2064
05	03.85	1366
18	05.23	1885
14	05.23	1583
11	06.68	2076
17	03.05	1434
30	06.15	1541
20	03.88	1919
26	05.59	1418
01	05.00	1429
13	04.17	2954
19	06.08	1851
