# Supplementary material for: Perception of color emotions for single colors in red-green defective observers
Source: PeerJ. 2016 Dec 8;4:e2751. doi: 10.7717/peerj.2751 (PMC5149061; doi:10.7717/peerj.2751)
Supplement: Data S1 [file peerj-04-2751-s003.zip › dataset_ver2/affective/hardness/CVD/CVDsubject006_2_hardness.txt]

28	05.00	3840
27	06.06	2646
16	05.00	2684
13	02.43	2016
22	05.65	3401
02	04.63	2111
06	03.95	4148
12	03.66	3623
08	02.30	1933
10	05.28	3662
11	07.95	1771
24	05.00	3135
25	04.59	2000
01	03.79	3628
17	04.77	2101
07	07.65	2444
04	02.92	2751
00	05.32	2184
09	04.34	1720
14	05.25	1800
18	05.43	2939
05	04.68	1911
19	07.21	4201
26	06.39	2084
23	07.06	2137
15	06.21	3293
29	04.81	3617
31	05.88	3525
30	05.39	1992
20	04.72	1841
03	06.57	2967
21	04.83	3703
