# Supplementary material for: Perception of color emotions for single colors in red-green defective observers
Source: PeerJ. 2016 Dec 8;4:e2751. doi: 10.7717/peerj.2751 (PMC5149061; doi:10.7717/peerj.2751)
Supplement: Data S1 [file peerj-04-2751-s003.zip › dataset_ver2/affective/hardness/CVD/CVDsubject007_1_hardness.txt]

27	08.45	4819
04	04.03	2573
13	02.68	1612
26	05.77	2564
09	03.81	1496
15	06.41	3019
24	02.50	2366
01	03.52	2762
20	02.21	1960
11	08.03	1999
23	07.74	1032
29	02.21	1759
16	03.99	2943
19	07.30	1780
08	02.12	1791
07	09.28	1491
12	02.43	1739
06	03.15	1197
28	10.00	1887
25	00.00	2323
18	01.94	0961
31	06.27	1233
30	09.03	1522
00	06.05	2820
14	03.21	0986
03	10.00	1353
10	03.35	1169
05	04.12	1101
22	05.81	1939
21	03.65	1309
17	01.41	1441
02	06.34	1136
