# Supplementary material for: Perception of color emotions for single colors in red-green defective observers
Source: PeerJ. 2016 Dec 8;4:e2751. doi: 10.7717/peerj.2751 (PMC5149061; doi:10.7717/peerj.2751)
Supplement: Data S1 [file peerj-04-2751-s003.zip › dataset_ver2/affective/hardness/CVD/CVDsubject007_2_hardness.txt]

04	01.45	5054
09	00.50	1444
19	06.79	1116
31	06.11	3291
30	06.94	1541
02	03.90	1481
27	07.77	2041
08	01.88	1573
17	03.75	1970
18	03.79	1066
05	04.10	1206
28	07.92	1523
26	04.94	3550
06	04.75	2201
13	02.23	1373
03	08.50	1436
24	04.10	1699
07	06.21	3770
22	04.25	1364
10	04.21	2230
16	04.30	1454
00	04.15	2760
21	02.14	1891
15	06.39	1222
01	03.68	2986
12	03.34	1937
14	06.34	3086
25	01.59	2131
11	08.63	1303
29	05.94	1371
23	06.88	1657
20	04.34	1097
