# Supplementary material for: Perception of color emotions for single colors in red-green defective observers
Source: PeerJ. 2016 Dec 8;4:e2751. doi: 10.7717/peerj.2751 (PMC5149061; doi:10.7717/peerj.2751)
Supplement: Data S1 [file peerj-04-2751-s003.zip › dataset_ver2/affective/hardness/CVD/CVDsubject008_1_hardness.txt]

26	03.06	3928
24	03.14	2448
05	04.37	2406
22	05.52	2254
25	01.63	2520
09	03.54	3962
19	06.08	3462
01	04.72	2218
00	05.72	4015
28	07.41	3202
31	07.95	2170
04	04.74	2802
16	05.45	3001
10	05.81	1857
11	06.46	2970
21	02.79	2088
08	03.79	2692
15	06.83	2239
27	07.25	2902
30	05.46	5208
07	08.12	1971
29	02.99	3807
06	05.57	1560
12	03.97	1955
20	03.66	4690
23	07.48	2200
02	04.39	1874
18	05.83	1494
03	08.97	1974
13	03.50	1960
17	03.99	2369
14	04.79	3912
