# Supplementary material for: Perception of color emotions for single colors in red-green defective observers
Source: PeerJ. 2016 Dec 8;4:e2751. doi: 10.7717/peerj.2751 (PMC5149061; doi:10.7717/peerj.2751)
Supplement: Data S1 [file peerj-04-2751-s003.zip › dataset_ver2/affective/hardness/CVD/CVDsubject008_2_hardness.txt]

09	03.54	3328
27	06.17	2092
26	05.30	2073
30	06.65	1594
13	03.08	1989
18	06.54	2172
25	03.34	2213
11	07.66	2454
01	05.23	1922
16	06.15	1924
28	06.70	3502
05	03.75	2026
15	05.68	1477
06	06.45	1990
21	03.15	2371
24	04.05	1906
31	06.94	1522
02	04.63	1590
17	02.77	1823
00	06.55	2356
19	07.92	2946
22	04.37	2752
08	03.06	3136
04	05.39	2856
14	06.37	1442
03	08.41	2107
20	03.41	2146
23	06.94	2337
29	03.90	4413
10	05.50	7624
12	02.74	1823
07	06.70	3281
