# Supplementary material for: Perception of color emotions for single colors in red-green defective observers
Source: PeerJ. 2016 Dec 8;4:e2751. doi: 10.7717/peerj.2751 (PMC5149061; doi:10.7717/peerj.2751)
Supplement: Data S1 [file peerj-04-2751-s003.zip › dataset_ver2/affective/hardness/CVD/CVDsubject009_1_hardness.txt]

03	06.08	3841
17	05.45	4457
25	03.08	3432
27	07.34	2487
21	04.34	1458
13	00.23	2423
29	05.72	2752
14	06.66	2073
12	04.57	1541
15	08.66	1591
10	04.08	2022
30	05.85	1576
00	03.57	3929
01	00.08	2718
07	08.12	2106
05	00.68	3716
16	06.30	4178
04	03.01	10332
20	06.41	1707
23	07.01	3549
09	00.54	1459
31	07.63	1626
06	04.43	1510
11	06.12	6204
18	05.28	1294
24	03.70	2878
08	01.05	1442
02	03.72	1310
28	07.35	1458
22	06.66	1675
19	06.10	1177
26	05.88	3650
