# Supplementary material for: Perception of color emotions for single colors in red-green defective observers
Source: PeerJ. 2016 Dec 8;4:e2751. doi: 10.7717/peerj.2751 (PMC5149061; doi:10.7717/peerj.2751)
Supplement: Data S1 [file peerj-04-2751-s003.zip › dataset_ver2/affective/hardness/CVD/CVDsubject009_2_hardness.txt]

11	05.43	4338
22	05.41	2022
27	05.92	1258
18	06.30	1494
26	04.75	1989
17	04.65	3664
16	05.59	4280
03	05.57	6368
24	04.17	2818
20	04.26	1758
02	03.10	5086
06	00.88	2303
23	06.55	3299
25	02.70	3521
29	02.86	1957
04	00.03	2107
12	02.52	3664
09	00.85	1774
21	01.54	1807
31	06.72	2571
05	02.34	1307
07	05.55	3167
15	05.94	8709
00	02.81	2369
19	06.39	1525
08	00.46	1461
13	00.17	1655
30	05.74	1937
14	04.77	1691
10	04.85	1178
28	06.85	1758
01	02.32	1325
