# Supplementary material for: Perception of color emotions for single colors in red-green defective observers
Source: PeerJ. 2016 Dec 8;4:e2751. doi: 10.7717/peerj.2751 (PMC5149061; doi:10.7717/peerj.2751)
Supplement: Data S1 [file peerj-04-2751-s003.zip › dataset_ver2/affective/hardness/CVD/CVDsubject010_1_hardness.txt]

00	04.79	7855
28	05.00	8819
17	05.68	7686
19	04.72	20390
24	05.59	5198
15	05.00	2848
10	05.68	4826
06	04.15	10573
21	06.74	5657
22	05.85	3843
14	05.00	5385
29	04.68	5130
27	04.72	13390
26	05.00	4208
25	05.35	6973
08	05.74	10806
02	03.86	14897
07	04.34	11582
01	04.37	8154
05	04.68	6645
11	05.46	13353
09	05.46	9134
18	04.68	6018
12	04.81	11578
23	04.41	16711
20	06.10	17324
13	05.70	6209
16	04.46	11867
03	04.48	10135
30	04.57	5962
04	04.66	9822
31	03.98	4013
