# Supplementary material for: Perception of color emotions for single colors in red-green defective observers
Source: PeerJ. 2016 Dec 8;4:e2751. doi: 10.7717/peerj.2751 (PMC5149061; doi:10.7717/peerj.2751)
Supplement: Data S1 [file peerj-04-2751-s003.zip › dataset_ver2/affective/hardness/CVD/CVDsubject010_2_hardness.txt]

23	04.59	8596
21	05.95	4351
07	05.83	5621
27	04.06	2576
31	04.32	5804
01	04.41	3791
15	05.54	11575
16	05.68	5991
19	05.43	2854
10	04.46	6032
02	03.63	3593
06	04.19	4127
00	04.63	6388
14	05.03	8697
09	06.12	4876
30	05.45	4153
26	05.72	4280
25	06.14	3954
28	04.59	3912
13	05.77	3310
11	04.41	6302
24	05.77	5973
08	06.17	8417
22	04.57	2871
03	03.92	8681
18	05.34	3471
20	06.19	7536
05	04.10	2923
12	05.65	1998
04	03.86	4602
29	05.65	5257
17	04.74	4846
