# Supplementary material for: Perception of color emotions for single colors in red-green defective observers
Source: PeerJ. 2016 Dec 8;4:e2751. doi: 10.7717/peerj.2751 (PMC5149061; doi:10.7717/peerj.2751)
Supplement: Data S1 [file peerj-04-2751-s003.zip › dataset_ver2/affective/hardness/CVD/CVDsubject011_1_hardness.txt]

29	04.92	6862
28	06.54	4145
26	04.57	3934
23	05.35	4635
21	03.28	2184
19	05.37	1738
16	04.81	14540
30	03.81	4548
07	05.68	2918
12	06.79	5985
25	04.70	2708
14	04.39	2233
31	09.10	3653
13	03.97	4295
04	05.34	2553
11	04.68	4649
10	04.23	3641
00	06.17	2466
18	04.32	2550
22	03.15	3471
08	05.54	2427
17	04.34	2271
24	05.00	12384
06	05.00	7531
05	04.15	4175
20	03.46	5126
09	03.17	9489
27	05.68	3275
15	05.32	4940
02	04.52	8788
03	09.15	3844
01	02.01	5191
