# Supplementary material for: Perception of color emotions for single colors in red-green defective observers
Source: PeerJ. 2016 Dec 8;4:e2751. doi: 10.7717/peerj.2751 (PMC5149061; doi:10.7717/peerj.2751)
Supplement: Data S1 [file peerj-04-2751-s003.zip › dataset_ver2/affective/hardness/CVD/CVDsubject011_2_hardness.txt]

28	06.66	6002
27	05.54	2958
16	04.88	2702
06	04.99	4739
12	04.57	3875
29	04.35	3322
04	05.57	4931
01	04.88	2134
00	05.94	2512
09	01.75	3780
02	03.75	5625
19	06.65	2002
15	02.35	2734
07	08.08	4491
18	02.92	2603
11	03.08	3006
26	04.72	2530
23	05.19	1687
31	06.41	2344
21	04.35	3962
24	04.43	3648
14	02.57	3530
05	03.39	2392
10	03.83	2037
03	09.08	2575
20	03.19	4482
25	02.19	3218
08	05.57	2016
17	04.48	1567
22	03.46	1951
30	03.94	3459
13	04.35	2554
