# Supplementary material for: Perception of color emotions for single colors in red-green defective observers
Source: PeerJ. 2016 Dec 8;4:e2751. doi: 10.7717/peerj.2751 (PMC5149061; doi:10.7717/peerj.2751)
Supplement: Data S1 [file peerj-04-2751-s003.zip › dataset_ver2/affective/hardness/CVD/CVDsubject012_1_hardness.txt]

07	04.61	33264
20	03.55	6296
24	05.57	16274
09	02.34	4594
28	05.00	14593
08	02.52	4241
16	04.70	5522
29	03.68	3488
27	05.00	1045
21	02.66	3000
04	04.08	3530
03	05.00	3647
30	05.00	2302
31	05.00	2106
01	02.50	4528
10	02.57	2752
12	03.68	4675
15	05.00	2511
00	05.00	2667
11	05.00	4645
02	05.00	2367
19	07.77	6285
06	03.97	4943
22	06.01	8855
17	01.75	6051
23	07.26	10084
18	05.00	8178
05	02.25	11204
26	05.94	11368
25	04.83	9399
14	04.39	7043
13	02.55	5619
