# Supplementary material for: Perception of color emotions for single colors in red-green defective observers
Source: PeerJ. 2016 Dec 8;4:e2751. doi: 10.7717/peerj.2751 (PMC5149061; doi:10.7717/peerj.2751)
Supplement: Data S1 [file peerj-04-2751-s003.zip › dataset_ver2/affective/hardness/CVD/CVDsubject012_2_hardness.txt]

28	06.05	2653
19	05.75	2125
22	05.59	1389
05	03.08	1494
18	05.00	1442
15	05.00	4827
11	05.00	1877
23	07.17	2087
21	03.01	1630
14	03.23	3285
17	03.52	8258
00	05.00	6438
09	03.17	2373
16	05.50	7113
13	02.63	2993
24	06.52	2188
26	06.14	1655
01	03.57	5191
10	03.77	4093
03	05.00	5024
30	05.00	1790
27	05.00	0794
29	02.37	3482
12	02.90	2275
08	03.37	1824
06	05.00	2256
20	02.32	2177
02	05.00	3317
25	02.90	2538
04	03.21	9101
07	05.00	1044
31	05.00	0746
