# Supplementary material for: Perception of color emotions for single colors in red-green defective observers
Source: PeerJ. 2016 Dec 8;4:e2751. doi: 10.7717/peerj.2751 (PMC5149061; doi:10.7717/peerj.2751)
Supplement: Data S1 [file peerj-04-2751-s003.zip › dataset_ver2/affective/hardness/CVD/CVDsubject013_1_hardness.txt]

20	02.15	2998
18	03.66	1971
09	03.32	1509
28	05.54	2571
17	02.15	1907
06	05.94	1973
11	05.92	0911
31	08.57	1296
03	08.06	1244
14	04.12	2888
16	03.46	4128
25	00.45	2835
13	00.81	1558
19	07.54	1707
01	03.21	1937
12	03.55	7928
02	05.88	1067
00	06.59	1733
10	03.88	2440
15	06.72	3899
07	07.55	1531
05	03.21	1870
23	06.35	1992
08	04.19	4627
24	02.59	9964
27	07.68	1874
04	05.70	5507
22	03.05	1584
29	02.06	3100
26	06.05	2267
30	08.10	1700
21	03.21	2600
