# Supplementary material for: Perception of color emotions for single colors in red-green defective observers
Source: PeerJ. 2016 Dec 8;4:e2751. doi: 10.7717/peerj.2751 (PMC5149061; doi:10.7717/peerj.2751)
Supplement: Data S1 [file peerj-04-2751-s003.zip › dataset_ver2/affective/hardness/CVD/CVDsubject013_2_hardness.txt]

12	03.52	1723
09	02.72	1579
16	03.86	1090
26	02.50	1824
14	02.95	1637
10	03.55	2017
18	04.59	2000
11	06.19	1254
27	06.34	0926
03	07.23	0890
24	01.70	1241
29	01.39	1394
07	08.15	1567
30	08.79	1700
06	02.57	2312
15	06.32	1409
13	01.90	2325
19	06.08	2203
05	02.86	1509
17	01.81	2458
08	02.34	1575
31	08.57	2015
02	06.43	1582
21	02.75	1596
25	01.83	1394
04	03.66	1641
20	01.57	1709
01	02.94	5078
23	07.34	1044
00	06.77	1870
28	07.63	2057
22	03.86	1643
