# Supplementary material for: Perception of color emotions for single colors in red-green defective observers
Source: PeerJ. 2016 Dec 8;4:e2751. doi: 10.7717/peerj.2751 (PMC5149061; doi:10.7717/peerj.2751)
Supplement: Data S1 [file peerj-04-2751-s003.zip › dataset_ver2/affective/hardness/NTF/NTFsubject001_1_hardness.txt]

01	00.10	5440
21	00.50	3595
16	03.77	4889
20	02.81	2813
25	00.28	2500
05	00.46	2100
31	05.81	2577
27	05.99	1786
17	00.45	1641
12	05.30	2695
30	02.90	4444
00	04.28	6579
28	05.00	1553
29	00.83	1850
11	06.03	2807
10	01.85	1787
07	06.17	1776
13	00.55	1799
26	01.41	1956
19	04.37	3801
02	03.19	3022
18	01.30	1916
09	00.34	1885
04	05.83	3358
24	03.81	2234
15	05.43	4233
22	01.77	1941
23	04.03	2457
14	00.61	2399
08	06.10	2417
06	03.21	3185
03	07.08	1933
