# Supplementary material for: Perception of color emotions for single colors in red-green defective observers
Source: PeerJ. 2016 Dec 8;4:e2751. doi: 10.7717/peerj.2751 (PMC5149061; doi:10.7717/peerj.2751)
Supplement: Data S1 [file peerj-04-2751-s003.zip › dataset_ver2/affective/hardness/NTF/NTFsubject001_2_hardness.txt]

16	04.32	2869
17	01.63	1461
11	05.48	1715
08	06.10	2723
31	06.01	1684
14	03.15	1629
27	05.25	4561
18	05.46	1799
06	02.77	1634
00	05.35	1195
12	06.92	3028
07	05.68	3004
23	04.46	2367
02	02.08	1404
15	06.17	2335
10	03.08	1583
21	01.26	1750
30	03.88	2208
25	01.28	1217
03	06.97	1232
28	08.21	1317
29	02.70	1434
19	05.90	2167
26	03.43	1213
09	01.25	1413
22	03.74	2099
20	03.35	2479
04	06.21	2499
13	01.35	1462
01	00.45	1720
05	00.52	1792
24	06.32	2384
