# Supplementary material for: Perception of color emotions for single colors in red-green defective observers
Source: PeerJ. 2016 Dec 8;4:e2751. doi: 10.7717/peerj.2751 (PMC5149061; doi:10.7717/peerj.2751)
Supplement: Data S1 [file peerj-04-2751-s003.zip › dataset_ver2/affective/hardness/NTF/NTFsubject002_1_hardness.txt]

15	03.66	7068
08	01.23	4139
01	02.57	2796
18	05.00	2388
29	06.03	3023
17	05.00	2060
30	07.92	2025
21	03.55	2435
09	01.34	2735
26	07.75	2611
06	09.12	3250
00	05.06	5038
14	08.97	2745
11	10.00	2377
20	05.00	1800
23	07.45	2304
16	03.26	2950
13	00.86	2591
25	01.19	3427
22	07.46	1835
02	05.17	7181
12	06.55	4166
03	07.12	4857
31	06.84	2580
10	08.55	4540
19	06.59	5246
24	03.43	2362
27	07.97	3156
05	02.61	3141
04	02.48	6510
28	04.94	12769
07	08.37	2351
