# Supplementary material for: Perception of color emotions for single colors in red-green defective observers
Source: PeerJ. 2016 Dec 8;4:e2751. doi: 10.7717/peerj.2751 (PMC5149061; doi:10.7717/peerj.2751)
Supplement: Data S1 [file peerj-04-2751-s003.zip › dataset_ver2/affective/hardness/NTF/NTFsubject002_2_hardness.txt]

10	05.00	1952
08	01.72	1603
20	02.41	2687
19	06.99	1893
28	05.00	1457
17	01.12	1601
06	02.61	2501
03	05.00	2677
23	06.63	1588
25	02.92	1817
13	00.00	2393
22	05.72	2734
02	01.92	2977
15	03.66	2584
16	01.97	3990
18	02.79	5261
00	05.00	1237
27	07.43	1890
31	06.92	2750
26	05.00	2380
07	05.00	2522
01	00.65	2300
05	01.59	2440
04	02.37	1988
09	02.61	2000
30	05.00	1616
11	07.77	1819
24	02.48	2927
12	05.00	2427
14	07.06	2210
21	02.45	1811
29	02.37	1718
