# Supplementary material for: Perception of color emotions for single colors in red-green defective observers
Source: PeerJ. 2016 Dec 8;4:e2751. doi: 10.7717/peerj.2751 (PMC5149061; doi:10.7717/peerj.2751)
Supplement: Data S1 [file peerj-04-2751-s003.zip › dataset_ver2/affective/hardness/NTF/NTFsubject003_1_hardness.txt]

17	00.94	4797
21	02.01	4835
03	08.01	4158
31	07.42	1546
02	02.28	3011
09	05.50	4428
25	03.37	4001
13	04.05	4236
10	01.99	2984
24	06.10	3350
16	06.28	3503
11	04.06	3394
08	06.88	3675
06	02.81	3554
00	08.88	4033
23	03.74	2717
30	04.06	3883
28	07.45	4051
05	01.12	2368
14	01.05	2616
27	03.81	1884
19	03.86	2520
22	03.81	2526
18	02.41	4634
01	04.48	5028
26	03.81	2551
29	03.86	2952
15	04.14	3018
04	08.95	2384
12	09.06	2800
07	04.37	2717
20	06.70	1784
