# Supplementary material for: Perception of color emotions for single colors in red-green defective observers
Source: PeerJ. 2016 Dec 8;4:e2751. doi: 10.7717/peerj.2751 (PMC5149061; doi:10.7717/peerj.2751)
Supplement: Data S1 [file peerj-04-2751-s003.zip › dataset_ver2/affective/hardness/NTF/NTFsubject003_2_hardness.txt]

19	04.21	3770
01	03.68	2487
25	03.90	3269
21	03.08	2531
30	03.97	2437
00	06.95	2139
18	03.79	2221
10	03.65	1833
15	04.63	3190
03	04.55	3100
11	04.37	2268
07	04.41	2061
16	05.97	2724
17	03.63	2751
05	04.06	2868
02	03.99	1801
23	04.17	2348
28	05.99	1951
22	04.03	1861
13	05.45	7675
06	04.03	2420
29	04.41	2450
14	04.32	2384
20	05.39	4726
27	04.50	1740
12	07.19	3534
31	07.39	2178
09	04.59	6403
24	05.65	2184
04	07.08	2085
26	04.15	2551
08	07.19	3383
