# Supplementary material for: Perception of color emotions for single colors in red-green defective observers
Source: PeerJ. 2016 Dec 8;4:e2751. doi: 10.7717/peerj.2751 (PMC5149061; doi:10.7717/peerj.2751)
Supplement: Data S1 [file peerj-04-2751-s003.zip › dataset_ver2/affective/hardness/NTF/NTFsubject004_1_hardness.txt]

27	05.95	2801
15	04.72	4476
18	03.34	3402
31	07.32	1697
01	01.63	2900
25	08.57	3484
26	02.48	6332
00	09.06	6011
30	02.10	7015
02	05.94	6741
19	05.00	9239
12	07.92	7429
16	03.52	7779
22	01.74	4984
03	10.00	2888
11	06.45	5233
20	06.97	11869
05	01.74	4184
29	01.85	7333
08	02.10	5567
09	00.61	4916
13	05.37	17311
17	04.01	4787
24	03.28	5835
23	08.55	3699
14	05.65	23920
21	03.39	3889
04	03.01	6884
06	05.81	5762
10	05.90	9159
07	09.68	2783
28	08.28	5510
