# Supplementary material for: Perception of color emotions for single colors in red-green defective observers
Source: PeerJ. 2016 Dec 8;4:e2751. doi: 10.7717/peerj.2751 (PMC5149061; doi:10.7717/peerj.2751)
Supplement: Data S1 [file peerj-04-2751-s003.zip › dataset_ver2/affective/hardness/NTF/NTFsubject004_2_hardness.txt]

31	06.99	1647
28	07.88	2491
10	03.72	1539
01	02.06	3782
00	08.03	2711
18	05.63	3657
29	03.74	2030
20	05.00	5434
14	05.90	2516
24	03.50	2568
30	03.88	7189
17	01.81	2356
26	05.54	2826
12	02.99	15596
06	06.97	2001
11	08.15	1716
16	03.37	2632
15	05.88	4001
08	01.70	2667
23	06.48	2957
22	03.92	2129
25	01.68	2809
19	07.41	2576
02	03.45	6790
05	01.30	2534
21	03.19	2613
13	02.86	2825
09	01.17	2584
27	09.03	2060
04	02.68	2698
07	09.83	1855
03	10.00	1482
