# Supplementary material for: Perception of color emotions for single colors in red-green defective observers
Source: PeerJ. 2016 Dec 8;4:e2751. doi: 10.7717/peerj.2751 (PMC5149061; doi:10.7717/peerj.2751)
Supplement: Data S1 [file peerj-04-2751-s003.zip › dataset_ver2/affective/hardness/NTF/NTFsubject005_1_hardness.txt]

19	00.92	6638
07	04.17	4053
13	00.95	2339
18	02.10	1745
08	05.77	3424
06	03.46	4718
22	08.81	2764
28	06.74	2158
15	03.32	2660
02	00.34	2494
10	01.52	4672
25	06.99	1990
11	03.30	4877
20	09.83	2219
17	06.83	1789
12	08.70	1834
21	06.48	6146
09	02.97	3983
24	07.12	1363
26	04.30	2855
23	08.21	2529
31	06.57	1489
27	05.88	3168
01	00.14	2124
30	03.99	4054
05	02.46	1939
00	09.32	2781
03	05.94	13809
04	09.25	3542
16	01.92	3228
29	01.70	3689
14	02.66	1717
