# Supplementary material for: Perception of color emotions for single colors in red-green defective observers
Source: PeerJ. 2016 Dec 8;4:e2751. doi: 10.7717/peerj.2751 (PMC5149061; doi:10.7717/peerj.2751)
Supplement: Data S1 [file peerj-04-2751-s003.zip › dataset_ver2/affective/hardness/NTF/NTFsubject005_2_hardness.txt]

29	04.06	3632
00	06.70	3783
11	03.17	1767
28	06.43	2733
09	01.05	1833
15	00.77	3578
19	02.25	2033
03	08.74	2567
27	07.17	6974
06	02.05	1950
24	07.81	2683
22	01.57	1618
12	06.15	3200
14	03.21	3066
18	00.88	2399
16	07.05	4923
10	02.03	7896
07	06.52	2450
01	00.00	2701
13	01.63	3217
08	07.99	1600
31	05.78	2254
21	06.01	7029
04	08.90	1917
20	09.72	3601
26	01.12	4471
05	06.55	6816
23	06.74	6571
17	02.46	2101
02	01.17	1829
30	02.83	6984
25	07.08	18208
