# Supplementary material for: Perception of color emotions for single colors in red-green defective observers
Source: PeerJ. 2016 Dec 8;4:e2751. doi: 10.7717/peerj.2751 (PMC5149061; doi:10.7717/peerj.2751)
Supplement: Data S1 [file peerj-04-2751-s003.zip › dataset_ver2/affective/hardness/NTF/NTFsubject006_1_hardness.txt]

18	04.57	5050
08	03.59	2838
02	06.54	1893
28	05.72	3579
23	08.30	3922
05	01.70	2165
00	09.01	2050
25	01.39	1342
11	04.50	1863
16	06.92	2084
12	05.95	2467
06	04.55	3700
13	03.57	3903
20	06.28	2650
07	04.43	2300
27	08.63	7542
09	03.08	2923
01	01.30	1905
22	05.14	3550
14	04.25	2416
03	08.92	1896
26	02.30	2652
30	01.54	2124
04	07.01	2616
21	03.01	2017
31	06.47	1777
17	01.86	1317
15	06.43	2181
19	08.90	3201
10	06.97	2033
29	01.90	1894
24	09.26	2334
