# Supplementary material for: Perception of color emotions for single colors in red-green defective observers
Source: PeerJ. 2016 Dec 8;4:e2751. doi: 10.7717/peerj.2751 (PMC5149061; doi:10.7717/peerj.2751)
Supplement: Data S1 [file peerj-04-2751-s003.zip › dataset_ver2/affective/hardness/NTF/NTFsubject006_2_hardness.txt]

10	04.23	3480
28	06.30	2212
03	07.75	3180
07	02.90	2102
20	08.75	1593
16	08.15	1583
12	07.12	1587
31	05.07	2884
21	01.30	2503
06	06.68	3560
22	03.25	2958
29	02.35	2708
17	01.30	2163
14	04.37	8468
04	06.95	1690
19	05.92	3865
09	02.43	2335
01	01.55	3347
27	08.37	2761
24	06.57	2034
13	03.61	3368
26	04.57	4116
00	08.61	1766
08	05.77	9030
11	04.19	2420
02	02.92	2260
25	02.08	2844
15	03.94	2329
18	06.17	3052
05	02.41	8120
30	06.70	2485
23	08.14	1459
