# Supplementary material for: Perception of color emotions for single colors in red-green defective observers
Source: PeerJ. 2016 Dec 8;4:e2751. doi: 10.7717/peerj.2751 (PMC5149061; doi:10.7717/peerj.2751)
Supplement: Data S1 [file peerj-04-2751-s003.zip › dataset_ver2/affective/hardness/NTF/NTFsubject007_1_hardness.txt]

22	06.15	4004
15	04.32	6702
12	06.81	3375
23	09.06	3080
29	01.19	2493
26	07.54	2350
08	02.63	4696
14	05.26	3093
16	07.34	6935
05	00.14	2497
04	07.57	4885
17	03.55	3352
11	04.39	5020
24	08.28	2978
28	09.21	2135
06	03.52	2096
02	04.08	6155
07	04.59	2256
01	01.45	2246
09	00.12	2431
19	05.37	4004
25	02.66	7504
10	03.99	2496
30	05.32	4004
13	00.95	4086
31	10.00	3264
21	04.23	2762
27	07.68	4233
00	10.00	3108
20	08.45	2896
03	05.15	6616
18	02.05	3210
