# Supplementary material for: Perception of color emotions for single colors in red-green defective observers
Source: PeerJ. 2016 Dec 8;4:e2751. doi: 10.7717/peerj.2751 (PMC5149061; doi:10.7717/peerj.2751)
Supplement: Data S1 [file peerj-04-2751-s003.zip › dataset_ver2/affective/hardness/NTF/NTFsubject007_2_hardness.txt]

07	04.03	5826
00	10.00	1884
23	05.75	2808
19	04.15	4080
11	04.46	4236
08	05.65	4139
27	07.88	3435
06	03.68	2945
18	04.46	3535
20	08.66	2097
25	04.08	3615
26	05.59	3352
14	03.10	5727
15	05.65	4405
17	01.86	2936
02	04.65	4284
01	01.39	2866
29	05.55	4212
05	00.45	2318
21	06.05	5746
22	04.21	5263
12	08.66	3017
31	10.00	2802
28	10.00	4164
13	00.10	2973
03	08.90	2548
24	06.28	2086
09	00.00	3251
30	05.35	2266
16	08.85	3373
04	09.72	4112
10	03.23	2793
