# Supplementary material for: Perception of color emotions for single colors in red-green defective observers
Source: PeerJ. 2016 Dec 8;4:e2751. doi: 10.7717/peerj.2751 (PMC5149061; doi:10.7717/peerj.2751)
Supplement: Data S1 [file peerj-04-2751-s003.zip › dataset_ver2/affective/hardness/NTF/NTFsubject008_1_hardness.txt]

04	01.90	4287
08	07.05	5532
16	03.03	3525
18	07.05	5204
11	01.17	4271
03	00.00	3214
28	07.65	4419
21	07.63	3133
22	06.23	3614
24	10.00	3730
17	03.48	3366
23	03.37	4954
31	06.72	5630
19	03.25	5730
05	00.00	3447
01	00.00	2554
20	08.54	2798
10	01.94	3594
06	01.55	4418
13	07.21	5732
09	00.00	2372
00	10.00	3297
27	06.94	4558
12	10.00	3242
15	00.00	2337
25	08.95	2910
14	01.70	2503
30	04.95	13134
29	07.61	2387
26	06.99	3545
02	00.74	3760
07	01.66	4872
