# Supplementary material for: Perception of color emotions for single colors in red-green defective observers
Source: PeerJ. 2016 Dec 8;4:e2751. doi: 10.7717/peerj.2751 (PMC5149061; doi:10.7717/peerj.2751)
Supplement: Data S1 [file peerj-04-2751-s003.zip › dataset_ver2/affective/hardness/NTF/NTFsubject008_2_hardness.txt]

31	02.85	3975
27	07.63	7801
17	03.26	3982
22	02.54	5180
01	00.00	2403
03	08.21	10497
18	01.54	4798
30	01.50	2607
15	08.06	3204
08	03.88	5399
23	08.99	2957
19	03.55	7111
09	00.00	3197
20	07.23	4824
29	00.00	3238
14	01.08	3540
00	07.37	3032
06	00.55	2390
04	06.48	5417
26	02.74	10152
02	01.05	3857
16	06.70	8465
05	00.74	2953
11	03.86	6863
28	06.94	3957
07	03.94	13957
10	00.92	2041
21	07.08	4893
12	08.34	3633
25	08.99	5823
24	10.00	3510
13	00.00	2116
