# Supplementary material for: Perception of color emotions for single colors in red-green defective observers
Source: PeerJ. 2016 Dec 8;4:e2751. doi: 10.7717/peerj.2751 (PMC5149061; doi:10.7717/peerj.2751)
Supplement: Data S1 [file peerj-04-2751-s003.zip › dataset_ver2/affective/hardness/NTF/NTFsubject009_1_hardness.txt]

25	03.95	14719
08	06.39	6430
28	07.25	7355
18	03.95	5104
30	03.55	2613
03	06.86	9689
05	02.39	2595
21	03.34	2568
10	06.08	9300
16	03.34	6213
09	02.81	2697
11	06.99	4794
13	01.79	2952
02	03.46	1946
00	05.72	7769
06	04.15	3119
24	04.68	4283
29	04.39	8259
31	07.57	14499
17	02.90	2138
27	04.25	4529
04	03.61	3316
20	03.35	2914
19	06.34	2314
26	04.68	4256
22	04.74	3777
12	03.90	7597
07	06.75	3893
15	05.97	3746
23	04.72	4425
01	00.46	3240
14	04.66	4212
