# Supplementary material for: Perception of color emotions for single colors in red-green defective observers
Source: PeerJ. 2016 Dec 8;4:e2751. doi: 10.7717/peerj.2751 (PMC5149061; doi:10.7717/peerj.2751)
Supplement: Data S1 [file peerj-04-2751-s003.zip › dataset_ver2/affective/hardness/NTF/NTFsubject009_2_hardness.txt]

26	05.68	4379
23	04.45	4894
31	05.99	1727
08	03.88	3129
20	05.68	1625
15	04.54	2495
11	04.21	1489
01	02.88	1759
29	04.34	1710
28	07.05	1368
10	03.99	1201
24	06.74	1550
05	01.85	1862
00	03.35	2362
09	02.68	1617
22	05.90	1252
06	03.81	2310
07	04.59	3383
12	06.12	3212
02	03.50	1677
27	07.59	3009
25	07.95	1792
13	03.54	1486
16	02.59	1884
03	03.37	1374
19	07.32	6042
18	04.14	4936
04	05.74	8992
21	06.92	1932
14	05.32	3980
17	06.97	1568
30	06.68	1213
