# Supplementary material for: Perception of color emotions for single colors in red-green defective observers
Source: PeerJ. 2016 Dec 8;4:e2751. doi: 10.7717/peerj.2751 (PMC5149061; doi:10.7717/peerj.2751)
Supplement: Data S1 [file peerj-04-2751-s003.zip › dataset_ver2/affective/hardness/NTF/NTFsubject010_1_hardness.txt]

26	07.14	5141
20	06.48	4687
10	01.06	2920
23	06.86	3045
08	04.70	5311
11	02.52	3582
03	05.00	3594
27	04.57	3969
21	07.75	2814
17	06.54	1797
14	02.65	1917
09	03.52	5655
18	04.45	3576
22	06.06	2255
25	09.52	2107
04	04.75	5825
12	06.88	2917
19	03.97	1678
29	05.92	2598
16	05.00	3189
15	03.81	3590
24	06.26	1546
06	00.46	2616
07	01.68	1501
05	03.63	2942
02	03.63	1684
00	06.99	2737
30	06.35	1851
31	09.30	1573
01	02.28	2809
28	07.59	1600
13	02.95	3324
