# Supplementary material for: Perception of color emotions for single colors in red-green defective observers
Source: PeerJ. 2016 Dec 8;4:e2751. doi: 10.7717/peerj.2751 (PMC5149061; doi:10.7717/peerj.2751)
Supplement: Data S1 [file peerj-04-2751-s003.zip › dataset_ver2/affective/hardness/NTF/NTFsubject010_2_hardness.txt]

10	02.32	2608
23	06.30	1939
11	04.08	2108
17	06.88	1999
24	08.65	1395
19	04.61	3675
28	07.63	1279
05	01.68	3740
09	02.94	1207
13	05.77	1738
01	04.17	1266
20	07.61	1380
30	05.74	2974
21	08.15	2356
18	04.32	2563
07	02.92	2817
31	08.65	1344
04	05.90	3113
22	05.08	5007
29	05.85	2929
15	04.28	3594
03	05.23	3750
16	07.65	1761
00	07.97	2344
08	07.83	1683
25	06.81	2748
14	03.01	2273
27	04.05	2603
26	04.23	3264
02	04.26	1983
12	06.65	2188
06	02.68	2806
