# Supplementary material for: Perception of color emotions for single colors in red-green defective observers
Source: PeerJ. 2016 Dec 8;4:e2751. doi: 10.7717/peerj.2751 (PMC5149061; doi:10.7717/peerj.2751)
Supplement: Data S1 [file peerj-04-2751-s003.zip › dataset_ver2/affective/hardness/NTM/NTMsubject001_1_hardness.txt]

30	03.92	2964
09	00.30	1385
01	02.83	1290
24	05.77	1882
10	04.70	1436
28	07.85	1202
20	05.01	4332
27	08.25	1642
19	07.55	1049
13	02.75	1084
21	04.90	2782
03	06.34	3233
26	04.43	2792
25	02.99	1068
05	02.74	1388
18	06.26	1902
23	07.99	1204
11	09.19	1084
22	02.05	1590
29	01.70	1272
08	05.66	1733
31	06.82	1677
14	03.79	1061
02	01.72	1247
15	06.74	1554
17	02.21	1081
04	05.70	1545
12	05.85	1085
00	03.99	2409
06	02.14	1319
16	04.61	9175
07	06.74	1436
