# Supplementary material for: Perception of color emotions for single colors in red-green defective observers
Source: PeerJ. 2016 Dec 8;4:e2751. doi: 10.7717/peerj.2751 (PMC5149061; doi:10.7717/peerj.2751)
Supplement: Data S1 [file peerj-04-2751-s003.zip › dataset_ver2/affective/hardness/NTM/NTMsubject001_2_hardness.txt]

20	03.81	3951
30	02.26	1602
13	00.52	0936
25	03.68	1934
31	06.91	1379
08	05.35	1217
00	05.97	0801
19	05.52	0950
16	04.65	1767
27	07.63	1286
18	04.05	2018
28	05.32	1151
11	07.95	0768
07	07.21	2181
22	02.50	0882
15	03.85	1501
03	06.70	1083
02	01.95	1083
12	05.81	1567
04	05.74	1034
01	01.77	1002
24	03.57	0932
10	01.92	1068
17	02.95	0835
26	03.06	0834
21	04.05	1117
29	00.15	1333
06	00.08	1284
23	07.77	1666
05	00.00	1834
09	01.01	3501
14	04.81	1083
