# Supplementary material for: Perception of color emotions for single colors in red-green defective observers
Source: PeerJ. 2016 Dec 8;4:e2751. doi: 10.7717/peerj.2751 (PMC5149061; doi:10.7717/peerj.2751)
Supplement: Data S1 [file peerj-04-2751-s003.zip › dataset_ver2/affective/hardness/NTM/NTMsubject002_1_hardness.txt]

22	04.26	3744
17	03.95	1259
10	05.17	2040
07	05.77	1193
02	05.46	1186
28	07.10	3536
14	04.55	1068
29	04.21	2222
06	03.32	1951
25	01.66	1388
09	02.17	1117
21	02.81	1386
05	02.50	0905
04	04.06	3105
26	05.70	1512
20	06.54	1846
31	05.10	2047
13	04.19	2653
24	03.37	1637
30	06.05	1283
19	07.26	1285
18	06.72	0891
01	03.72	2242
08	02.72	1287
11	06.85	1443
00	06.35	7852
03	05.66	1504
27	03.63	12625
12	03.37	2168
23	05.00	25315
16	03.57	3651
15	06.21	1951
