# Supplementary material for: Perception of color emotions for single colors in red-green defective observers
Source: PeerJ. 2016 Dec 8;4:e2751. doi: 10.7717/peerj.2751 (PMC5149061; doi:10.7717/peerj.2751)
Supplement: Data S1 [file peerj-04-2751-s003.zip › dataset_ver2/affective/hardness/NTM/NTMsubject002_2_hardness.txt]

23	05.86	3795
16	04.48	3837
13	03.74	2084
21	04.08	2168
30	05.86	2717
26	05.21	2050
01	05.46	2633
00	05.68	2793
17	04.61	1917
06	05.26	1868
15	05.43	1735
28	05.99	2085
12	05.45	2968
29	05.34	4083
24	06.03	2272
05	05.92	1873
25	06.26	2431
08	05.94	2117
14	05.66	1618
27	06.37	1860
02	07.10	1867
19	06.12	1716
22	05.41	1875
18	07.15	1467
11	06.06	1580
03	05.57	1567
09	04.77	2243
20	05.46	2050
10	05.85	3983
04	04.46	3567
31	06.00	1948
07	05.81	1686
