# Supplementary material for: Perception of color emotions for single colors in red-green defective observers
Source: PeerJ. 2016 Dec 8;4:e2751. doi: 10.7717/peerj.2751 (PMC5149061; doi:10.7717/peerj.2751)
Supplement: Data S1 [file peerj-04-2751-s003.zip › dataset_ver2/affective/hardness/NTM/NTMsubject003_1_hardness.txt]

12	03.94	4570
04	06.21	3917
13	04.26	3553
16	05.79	5842
14	04.19	2848
31	07.08	1916
03	06.34	4909
00	04.65	5824
26	04.52	5676
08	04.35	5060
15	02.92	4494
24	04.05	4844
01	04.43	6215
10	04.54	3705
30	04.06	5812
07	06.05	4195
09	04.30	3017
18	04.39	4154
02	04.43	4518
06	04.63	3158
21	04.28	8332
22	05.37	5146
20	05.26	8749
25	04.63	2819
27	05.90	4458
17	04.59	3502
29	04.52	2167
19	04.35	2663
23	05.70	4086
11	05.77	2442
05	04.68	2931
28	05.61	4273
