# Supplementary material for: Perception of color emotions for single colors in red-green defective observers
Source: PeerJ. 2016 Dec 8;4:e2751. doi: 10.7717/peerj.2751 (PMC5149061; doi:10.7717/peerj.2751)
Supplement: Data S1 [file peerj-04-2751-s003.zip › dataset_ver2/affective/hardness/NTM/NTMsubject003_2_hardness.txt]

26	04.46	6112
07	06.57	4656
16	05.05	7792
06	06.10	3414
10	04.23	6034
15	05.86	1913
09	04.48	2649
23	06.52	1604
11	06.15	4485
01	03.92	2764
08	03.92	5237
17	04.05	1854
12	03.61	2571
21	04.26	2807
24	05.54	5720
00	06.05	4133
14	04.35	2171
05	03.88	1768
31	07.13	1176
02	05.00	3722
19	06.35	1910
20	05.63	2287
13	04.26	2269
03	06.10	1823
18	03.99	4379
27	06.88	3763
30	04.30	4871
04	06.19	2445
25	05.41	3500
29	04.25	2678
22	05.00	4816
28	05.85	2677
