# Supplementary material for: Perception of color emotions for single colors in red-green defective observers
Source: PeerJ. 2016 Dec 8;4:e2751. doi: 10.7717/peerj.2751 (PMC5149061; doi:10.7717/peerj.2751)
Supplement: Data S1 [file peerj-04-2751-s003.zip › dataset_ver2/affective/hardness/NTM/NTMsubject004_1_hardness.txt]

29	06.43	9718
09	01.28	3177
16	06.50	4846
03	09.50	2929
04	02.14	2997
23	07.45	3110
21	03.79	4591
24	03.55	4014
00	03.75	12923
06	03.46	3037
07	09.70	2236
14	06.59	4027
22	06.61	4440
10	03.88	5063
26	06.05	3788
15	07.03	3387
30	05.95	3387
02	03.75	4248
08	01.26	3309
11	08.94	2323
18	06.68	3879
19	06.10	4605
05	00.88	2236
13	03.23	1649
31	06.87	2626
28	06.41	4787
25	03.77	1643
17	04.55	2342
01	03.10	2555
27	07.19	1786
12	02.15	2016
20	03.57	2305
