# Supplementary material for: Perception of color emotions for single colors in red-green defective observers
Source: PeerJ. 2016 Dec 8;4:e2751. doi: 10.7717/peerj.2751 (PMC5149061; doi:10.7717/peerj.2751)
Supplement: Data S1 [file peerj-04-2751-s003.zip › dataset_ver2/affective/hardness/NTM/NTMsubject004_2_hardness.txt]

19	06.35	3893
14	04.14	1299
04	02.19	0974
25	03.15	1394
02	03.08	1330
05	02.26	1122
22	06.05	1021
13	03.57	0993
24	03.25	1428
12	02.95	1863
03	07.57	1120
23	06.72	1231
20	03.86	1641
07	07.55	1509
26	04.37	1672
27	06.48	2940
28	04.17	1527
06	02.52	1136
17	02.25	2460
18	03.85	1657
00	02.55	1271
10	04.17	1745
09	02.57	1502
08	01.90	1487
16	03.61	1732
30	04.52	1616
01	02.75	1631
29	03.90	1287
21	03.74	1821
15	07.21	1203
11	08.19	1324
31	05.73	2304
