# Supplementary material for: Perception of color emotions for single colors in red-green defective observers
Source: PeerJ. 2016 Dec 8;4:e2751. doi: 10.7717/peerj.2751 (PMC5149061; doi:10.7717/peerj.2751)
Supplement: Data S1 [file peerj-04-2751-s003.zip › dataset_ver2/affective/hardness/NTM/NTMsubject005_1_hardness.txt]

19	05.83	2950
27	07.01	3499
00	03.39	3235
30	02.59	1501
17	03.66	1562
03	02.72	1744
14	04.54	2799
13	05.43	5200
18	04.30	1799
24	07.17	2709
06	04.08	1535
09	02.08	1390
04	01.75	2274
21	05.88	2161
26	07.37	1067
31	06.57	1600
02	03.21	1691
12	05.65	1675
22	07.25	1817
23	08.32	1800
16	05.68	1334
05	01.10	1533
10	03.52	1580
20	06.88	2266
01	02.03	1953
28	05.65	2372
29	02.39	1351
15	06.03	1550
08	03.05	2759
25	06.15	2322
11	04.50	2127
07	01.37	2026
