# Supplementary material for: Perception of color emotions for single colors in red-green defective observers
Source: PeerJ. 2016 Dec 8;4:e2751. doi: 10.7717/peerj.2751 (PMC5149061; doi:10.7717/peerj.2751)
Supplement: Data S1 [file peerj-04-2751-s003.zip › dataset_ver2/affective/hardness/NTM/NTMsubject005_2_hardness.txt]

08	02.10	2968
02	02.70	1660
14	04.55	3138
11	05.15	2362
13	05.81	2565
22	06.65	5565
23	07.39	2783
20	08.79	2282
07	04.66	2303
05	01.32	3951
10	02.95	2348
17	04.81	3536
19	05.54	1334
12	07.43	1990
30	02.86	2498
31	07.03	1343
24	04.72	5177
27	06.34	1856
15	06.19	4315
26	07.21	2907
06	03.81	5444
00	02.88	5778
28	04.37	3373
25	05.88	3558
01	01.32	4724
04	02.85	3262
21	06.39	2151
18	05.57	3395
29	03.94	1569
16	02.66	4406
03	01.68	3078
09	02.63	3145
